# Supplementary material for: Seroprevalence of IgG antibodies against hepatitis-A infection among individuals aged 6–30 years in India, 2021: a nationwide population-based cross-sectional study
Source: Lancet Reg Health Southeast Asia. 2025 Sep 25;41:100669. doi: 10.1016/j.lansea.2025.100669 (PMC12506519; doi:10.1016/j.lansea.2025.100669)
Supplement: HAV_Seroprevalence_Dataset [file mmc1.xlsx]

## Sheet: Dataset
NSS_SAMPLE_ID	NSS_STATE	NSS_DISTRICT	NSS_CLUSTER	NSS_HHID	NSS_HHSIZE	NSS_AGE	age_group	NSS_GENDER	residence	OD Values	INTERPRETATION	QC___RESULT	QC___INTERPRETATION
001-02-1	Andhra Pradesh	Vizianagaram	1	2	4	18	3	1	1	11.77	1
001-03-1	Andhra Pradesh	Vizianagaram	1	3	3	25	3	1	1	9.57	1
001-04-1	Andhra Pradesh	Vizianagaram	1	4	4	17	3	2	1	11.74	1
001-05-1	Andhra Pradesh	Vizianagaram	1	5	4	23	3	1	1	11.18	1	9.98	1
001-06-1	Andhra Pradesh	Vizianagaram	1	6	3	24	3	1	1	11.43	1
001-07-1	Andhra Pradesh	Vizianagaram	1	7	4	25	3	1	1	11.82	1
001-08-1	Andhra Pradesh	Vizianagaram	1	8	4	23	3	1	1	11.89	1
001-11-1	Andhra Pradesh	Vizianagaram	1	11	3	26	3	1	1	10.79	1
001-12-1	Andhra Pradesh	Vizianagaram	1	12	4	26	3	1	1	9.82	1
001-15-1	Andhra Pradesh	Vizianagaram	1	15	4	24	3	1	1	12.39	1
001-19-1	Andhra Pradesh	Vizianagaram	1	19	3	25	3	2	1	10.81	1
001-21-1	Andhra Pradesh	Vizianagaram	1	21	4	23	3	1	1	10.63	1
001-22-1	Andhra Pradesh	Vizianagaram	1	22	4	12	2	2	1	12.93	1
001-22-2	Andhra Pradesh	Vizianagaram	1	22	4	13	2	1	1	0.34	0
001-23-1	Andhra Pradesh	Vizianagaram	1	23	7	12	2	1	1	1.55	1
001-24-1	Andhra Pradesh	Vizianagaram	1	24	4	9	1	1	1	0.53	0
001-25-2	Andhra Pradesh	Vizianagaram	1	25	5	30	3	2	1	10.68	1
001-25-3	Andhra Pradesh	Vizianagaram	1	25	5	9	1	1	1	11.62	1
001-26-1	Andhra Pradesh	Vizianagaram	1	26	4	9	1	1	1	0.55	0
001-27-1	Andhra Pradesh	Vizianagaram	1	27	7	9	1	1	1	10.47	1
001-28-1	Andhra Pradesh	Vizianagaram	1	28	4	16	3	2	1	1.38	1
001-29-1	Andhra Pradesh	Vizianagaram	1	29	7	11	2	1	1	7.37	1
001-30-1	Andhra Pradesh	Vizianagaram	1	30	4	15	2	1	1	12.09	1
001-31-1	Andhra Pradesh	Vizianagaram	1	31	4	11	2	1	1	11.4	1	7.73	1
002-02-1	Andhra Pradesh	Vizianagaram	2	2	4	16	3	1	1	13.48	1
002-03-1	Andhra Pradesh	Vizianagaram	2	3	4	13	2	1	1	10.82	1
002-04-1	Andhra Pradesh	Vizianagaram	2	4	4	15	2	2	1	9.9	1
002-05-1	Andhra Pradesh	Vizianagaram	2	5	4	19	3	2	1	9.06	1
002-06-2	Andhra Pradesh	Vizianagaram	2	6	6	17	3	2	1	6.86	1
002-06-3	Andhra Pradesh	Vizianagaram	2	6	6	14	2	1	1	9.79	1
002-07-1	Andhra Pradesh	Vizianagaram	2	7	4	8	1	1	1	12.84	1
002-09-1	Andhra Pradesh	Vizianagaram	2	9	4	15	2	2	1	12.48	1
002-17-1	Andhra Pradesh	Vizianagaram	2	17	2	13	2	2	1	4.61	1
002-18-1	Andhra Pradesh	Vizianagaram	2	18	4	14	2	2	1	9.5	1
002-18-2	Andhra Pradesh	Vizianagaram	2	18	4	12	2	1	1	2.97	1
002-19-1	Andhra Pradesh	Vizianagaram	2	19	3	11	2	1	1	3.99	1
002-21-1	Andhra Pradesh	Vizianagaram	2	21	4	12	2	2	1	13.52	1
002-23-1	Andhra Pradesh	Vizianagaram	2	23	3	30	3	1	1	11.2	1
002-29-1	Andhra Pradesh	Vizianagaram	2	29	4	21	3	1	1	10.42	1
002-30-1	Andhra Pradesh	Vizianagaram	2	30	5	16	3	1	1	12.91	1
002-32-1	Andhra Pradesh	Vizianagaram	2	32	5	16	3	1	1	12.58	1
002-33-1	Andhra Pradesh	Vizianagaram	2	33	5	20	3	1	1	12.95	1
002-35-1	Andhra Pradesh	Vizianagaram	2	35	3	30	3	1	1	11.71	1
002-36-1	Andhra Pradesh	Vizianagaram	2	36	4	7	1	1	1	1.05	1	2.89	1
002-37-1	Andhra Pradesh	Vizianagaram	2	37	4	8	1	1	1	9.28	1
002-38-1	Andhra Pradesh	Vizianagaram	2	38	4	9	1	1	1	12.42	1
003-01-2	Andhra Pradesh	Vizianagaram	3	1	3	18	3	2	1	11.47	1
003-03-2	Andhra Pradesh	Vizianagaram	3	3	2	15	2	2	1	9.88	1
003-09-1	Andhra Pradesh	Vizianagaram	3	9	4	13	2	2	1	9.71	1
003-09-3	Andhra Pradesh	Vizianagaram	3	9	4	11	2	1	1	9.57	1
003-12-1	Andhra Pradesh	Vizianagaram	3	12	2	18	3	2	1	11.59	1
003-14-2	Andhra Pradesh	Vizianagaram	3	14	4	20	3	2	1	10.54	1
003-15-2	Andhra Pradesh	Vizianagaram	3	15	4	28	3	2	1	11.75	1
003-15-3	Andhra Pradesh	Vizianagaram	3	15	4	10	1	2	1	1.02	1
003-15-4	Andhra Pradesh	Vizianagaram	3	15	4	8	1	2	1	0.89	0
003-16-3	Andhra Pradesh	Vizianagaram	3	16	4	14	2	2	1	11.6	1
003-16-4	Andhra Pradesh	Vizianagaram	3	16	4	11	2	1	1	1.4	1
003-17-2	Andhra Pradesh	Vizianagaram	3	17	4	30	3	2	1	9.79	1
003-17-3	Andhra Pradesh	Vizianagaram	3	17	4	11	2	1	1	0.78	0
003-17-4	Andhra Pradesh	Vizianagaram	3	17	4	6	1	2	1	0.47	0
003-20-3	Andhra Pradesh	Vizianagaram	3	20	5	6	1	2	1	9.38	1
003-21-2	Andhra Pradesh	Vizianagaram	3	21	2	9	1	1	1	11.98	1
003-22-1	Andhra Pradesh	Vizianagaram	3	22	2	15	2	1	1	10.76	1	10.43	1
003-23-1	Andhra Pradesh	Vizianagaram	3	23	2	16	3	1	1	10.87	1
003-24-1	Andhra Pradesh	Vizianagaram	3	24	2	9	1	2	1	8.84	1
003-25-1	Andhra Pradesh	Vizianagaram	3	25	2	6	1	2	1	0.82	0
004-01-1	Andhra Pradesh	Vizianagaram	4	1	2	7	1	2	1	11.44	1
004-02-1	Andhra Pradesh	Vizianagaram	4	2	5	14	2	1	1	12.28	1
004-10-1	Andhra Pradesh	Vizianagaram	4	10	4	21	3	1	1	3.8	1
004-12-1	Andhra Pradesh	Vizianagaram	4	12	8	7	1	2	1	2.14	1
004-13-1	Andhra Pradesh	Vizianagaram	4	13	8	28	3	2	1	12.36	1
004-14-1	Andhra Pradesh	Vizianagaram	4	14	4	30	3	1	1	12.72	1
004-18-1	Andhra Pradesh	Vizianagaram	4	18	10	16	3	1	1	11.55	1
004-22-1	Andhra Pradesh	Vizianagaram	4	22	4	24	3	2	1	12.94	1
004-24-1	Andhra Pradesh	Vizianagaram	4	24	2	27	3	1	1	11.83	1
004-26-1	Andhra Pradesh	Vizianagaram	4	26	2	26	3	2	1	12.35	1
004-27-1	Andhra Pradesh	Vizianagaram	4	27	2	20	3	2	1	8.17	1
004-29-1	Andhra Pradesh	Vizianagaram	4	29	4	15	2	1	1	10.98	1
004-30-1	Andhra Pradesh	Vizianagaram	4	30	4	12	2	2	1	10.23	1
004-31-1	Andhra Pradesh	Vizianagaram	4	31	4	9	1	1	1	11.19	1
004-32-1	Andhra Pradesh	Vizianagaram	4	32	4	30	3	2	1	10.33	1
004-33-1	Andhra Pradesh	Vizianagaram	4	33	4	8	1	2	1	1.47	1	2.46	1
004-34-1	Andhra Pradesh	Vizianagaram	4	34	6	16	3	2	1	10.22	1
004-35-1	Andhra Pradesh	Vizianagaram	4	35	6	17	3	2	1	10.61	1
004-36-1	Andhra Pradesh	Vizianagaram	4	36	3	22	3	1	1	11.69	1
004-37-1	Andhra Pradesh	Vizianagaram	4	37	4	9	1	1	1	1.39	1
004-38-1	Andhra Pradesh	Vizianagaram	4	38	4	18	3	2	1	10.48	1
004-39-1	Andhra Pradesh	Vizianagaram	4	39	4	16	3	2	1	10.2	1
004-40-1	Andhra Pradesh	Vizianagaram	4	40	3	8	1	2	1	0.6	0
004-41-1	Andhra Pradesh	Vizianagaram	4	41	6	26	3	2	1	11.4	1
004-43-1	Andhra Pradesh	Vizianagaram	4	43	3	28	3	1	1	12.74	1
004-44-1	Andhra Pradesh	Vizianagaram	4	44	4	11	2	2	1	1.74	1
005-01-3	Andhra Pradesh	Vizianagaram	5	1	6	13	2	2	1	10.41	1
005-01-5	Andhra Pradesh	Vizianagaram	5	1	6	7	1	1	1	10.22	1
005-02-3	Andhra Pradesh	Vizianagaram	5	2	4	17	3	2	1	12.51	1
005-02-4	Andhra Pradesh	Vizianagaram	5	2	4	14	2	1	1	11.76	1
005-03-1	Andhra Pradesh	Vizianagaram	5	3	1	16	3	2	1	10.67	1
005-04-1	Andhra Pradesh	Vizianagaram	5	4	2	28	3	1	1	8.72	1
005-04-2	Andhra Pradesh	Vizianagaram	5	4	2	6	1	2	1	3.98	1
005-05-1	Andhra Pradesh	Vizianagaram	5	5	1	15	2	2	1	10.53	1
005-06-1	Andhra Pradesh	Vizianagaram	5	6	2	21	3	2	1	9.06	1
005-06-2	Andhra Pradesh	Vizianagaram	5	6	2	6	1	1	1	10.6	1	8.15	1
005-07-1	Andhra Pradesh	Vizianagaram	5	7	4	14	2	1	1	11.53	1
005-07-2	Andhra Pradesh	Vizianagaram	5	7	4	8	1	2	1	10.92	1
005-08-2	Andhra Pradesh	Vizianagaram	5	8	4	17	3	1	1	11.59	1
005-08-3	Andhra Pradesh	Vizianagaram	5	8	4	16	3	1	1	11.38	1
005-09-2	Andhra Pradesh	Vizianagaram	5	9	6	9	1	1	1	11.82	1
005-09-3	Andhra Pradesh	Vizianagaram	5	9	6	14	2	2	1	10.93	1
005-09-4	Andhra Pradesh	Vizianagaram	5	9	6	9	1	1	1	10.93	1
005-10-1	Andhra Pradesh	Vizianagaram	5	10	2	30	3	2	1	9.74	1
005-10-2	Andhra Pradesh	Vizianagaram	5	10	2	13	2	1	1	10.51	1
005-11-1	Andhra Pradesh	Vizianagaram	5	11	5	30	3	1	1	10.61	1
005-15-1	Andhra Pradesh	Vizianagaram	5	15	5	29	3	2	1	11.13	1
005-20-1	Andhra Pradesh	Vizianagaram	5	20	10	24	3	1	1	10.8	1
005-20-2	Andhra Pradesh	Vizianagaram	5	20	10	23	3	1	1	11.09	1
006-01-1	Andhra Pradesh	Vizianagaram	6	1	4	7	1	2	1	0.66	0
006-02-1	Andhra Pradesh	Vizianagaram	6	2	4	26	3	2	1	11.58	1
006-03-1	Andhra Pradesh	Vizianagaram	6	3	4	17	3	3	1	11.51	1
006-04-1	Andhra Pradesh	Vizianagaram	6	4	5	18	3	1	1	11.28	1
006-04-2	Andhra Pradesh	Vizianagaram	6	4	5	21	3	2	1	9.66	1
006-04-3	Andhra Pradesh	Vizianagaram	6	4	5	19	3	3	1	8.45	1
006-05-1	Andhra Pradesh	Vizianagaram	6	5	4	30	3	2	1	11.21	1	9.93	1
006-05-2	Andhra Pradesh	Vizianagaram	6	5	4	11	2	2	1	0.99	0
006-06-1	Andhra Pradesh	Vizianagaram	6	6	5	30	3	2	1	12.4	1
006-06-2	Andhra Pradesh	Vizianagaram	6	6	5	9	1	2	1	0.93	0
006-06-3	Andhra Pradesh	Vizianagaram	6	6	5	7	1	2	1	0.57	0
006-07-1	Andhra Pradesh	Vizianagaram	6	7	4	22	3	2	1	11.96	1
006-08-1	Andhra Pradesh	Vizianagaram	6	8	4	26	3	1	1	15.26	1
006-09-1	Andhra Pradesh	Vizianagaram	6	9	3	15	2	1	1	0.71	0
006-11-2	Andhra Pradesh	Vizianagaram	6	11	9	15	2	1	1	0.73	0
006-11-3	Andhra Pradesh	Vizianagaram	6	11	9	17	3	1	1	11.81	1
006-12-1	Andhra Pradesh	Vizianagaram	6	12	6	26	3	2	1	10.91	1
006-13-1	Andhra Pradesh	Vizianagaram	6	13	4	23	3	2	1	10.51	1
006-14-1	Andhra Pradesh	Vizianagaram	6	14	4	7	1	2	1	2.98	1
006-15-1	Andhra Pradesh	Vizianagaram	6	15	3	23	3	2	1	12.15	1
006-23-1	Andhra Pradesh	Vizianagaram	6	23	4	15	2	2	1	10.49	1
006-24-1	Andhra Pradesh	Vizianagaram	6	24	4	9	1	2	1	10.35	1
006-25-1	Andhra Pradesh	Vizianagaram	6	25	5	9	1	1	1	12.42	1
006-28-1	Andhra Pradesh	Vizianagaram	6	28	4	18	3	2	1	12.42	1
006-30-1	Andhra Pradesh	Vizianagaram	6	30	4	14	2	1	1	12.94	1
006-31-1	Andhra Pradesh	Vizianagaram	6	31	3	18	3	1	1	10.64	1	6.6	1
006-32-1	Andhra Pradesh	Vizianagaram	6	32	4	11	2	2	1	11.39	1
006-32-2	Andhra Pradesh	Vizianagaram	6	32	4	9	1	2	1	0.46	0
006-33-1	Andhra Pradesh	Vizianagaram	6	33	6	30	3	2	1	11.83	1
006-35-1	Andhra Pradesh	Vizianagaram	6	35	4	24	3	2	1	10.1	1
006-36-1	Andhra Pradesh	Vizianagaram	6	36	4	30	3	2	1	10.12	1
006-36-2	Andhra Pradesh	Vizianagaram	6	36	4	12	2	2	1	1.46	1
007-01-5	Andhra Pradesh	Vizianagaram	7	1	6	9	1	2	1	10.47	1
007-02-3	Andhra Pradesh	Vizianagaram	7	2	3	30	3	1	1	10.01	1
007-04-2	Andhra Pradesh	Vizianagaram	7	4	2	23	3	1	1	11.82	1
007-05-1	Andhra Pradesh	Vizianagaram	7	5	1	27	3	1	1	12.57	1
007-06-4	Andhra Pradesh	Vizianagaram	7	6	4	17	3	1	1	11.59	1
007-07-3	Andhra Pradesh	Vizianagaram	7	7	4	12	2	1	1	4.32	1
007-07-4	Andhra Pradesh	Vizianagaram	7	7	4	10	1	2	1	1.11	1
007-08-3	Andhra Pradesh	Vizianagaram	7	8	4	13	2	2	1	10.9	1
007-08-4	Andhra Pradesh	Vizianagaram	7	8	4	11	2	1	1	11.07	1
007-09-3	Andhra Pradesh	Vizianagaram	7	9	4	14	2	1	1	11.1	1
007-10-1	Andhra Pradesh	Vizianagaram	7	10	2	24	3	1	1	12.72	1
007-10-2	Andhra Pradesh	Vizianagaram	7	10	2	21	3	2	1	11.5	1
007-11-3	Andhra Pradesh	Vizianagaram	7	11	4	11	2	2	1	13.22	1	8.09	1
007-11-4	Andhra Pradesh	Vizianagaram	7	11	4	9	1	2	1	13.65	1
007-12-3	Andhra Pradesh	Vizianagaram	7	12	4	11	2	1	1	11.7	1
007-12-4	Andhra Pradesh	Vizianagaram	7	12	4	11	2	2	1	11.46	1
007-13-3	Andhra Pradesh	Vizianagaram	7	13	3	12	2	1	1	1.32	1
007-14-2	Andhra Pradesh	Vizianagaram	7	14	4	29	3	1	1	11.13	1
007-14-3	Andhra Pradesh	Vizianagaram	7	14	4	28	3	1	1	13.98	1
007-16-2	Andhra Pradesh	Vizianagaram	7	16	5	28	3	2	1	11.67	1
007-16-5	Andhra Pradesh	Vizianagaram	7	16	5	7	1	1	1	9.14	1
007-22-4	Andhra Pradesh	Vizianagaram	7	22	4	6	1	1	1	1.64	1
007-23-4	Andhra Pradesh	Vizianagaram	7	23	5	9	1	1	1	11.89	1
007-24-1	Andhra Pradesh	Vizianagaram	7	24	3	30	3	2	1	10.04	1
007-24-2	Andhra Pradesh	Vizianagaram	7	24	3	21	3	1	1	9.84	1
007-24-3	Andhra Pradesh	Vizianagaram	7	24	3	30	3	1	1	12.92	1
008-01-1	Andhra Pradesh	Vizianagaram	8	1	3	30	3	1	1	11.46	1
008-02-1	Andhra Pradesh	Vizianagaram	8	2	3	25	3	1	1	15.09	1
008-04-1	Andhra Pradesh	Vizianagaram	8	4	4	24	3	1	1	13.21	1
008-05-1	Andhra Pradesh	Vizianagaram	8	5	5	8	1	1	1	1.78	1
008-05-2	Andhra Pradesh	Vizianagaram	8	5	5	7	1	1	1	0.68	0
008-07-1	Andhra Pradesh	Vizianagaram	8	7	4	29	3	2	1	12.44	1
008-09-1	Andhra Pradesh	Vizianagaram	8	9	4	9	1	2	1	5.55	1	5.47	1
008-10-1	Andhra Pradesh	Vizianagaram	8	10	4	9	1	2	1	12.51	1
008-19-1	Andhra Pradesh	Vizianagaram	8	19	3	25	3	1	1	11.61	1
008-21-1	Andhra Pradesh	Vizianagaram	8	21	4	26	3	1	1	11.65	1
008-23-1	Andhra Pradesh	Vizianagaram	8	23	4	12	2	1	1	11.89	1
008-26-1	Andhra Pradesh	Vizianagaram	8	26	4	10	1	1	1	12.58	1
008-27-1	Andhra Pradesh	Vizianagaram	8	27	5	11	2	1	1	1.38	1
008-28-1	Andhra Pradesh	Vizianagaram	8	28	4	11	2	1	1	1.61	1
008-29-1	Andhra Pradesh	Vizianagaram	8	29	4	11	2	1	1	10.19	1
008-30-1	Andhra Pradesh	Vizianagaram	8	30	4	8	1	2	1	11.83	1
008-31-1	Andhra Pradesh	Vizianagaram	8	31	4	13	2	1	1	8.86	1
008-32-1	Andhra Pradesh	Vizianagaram	8	32	3	15	2	1	1	0.63	0
008-33-1	Andhra Pradesh	Vizianagaram	8	33	3	12	2	1	1	0.65	0
008-34-1	Andhra Pradesh	Vizianagaram	8	34	4	22	3	2	1	11.13	1
008-35-1	Andhra Pradesh	Vizianagaram	8	35	5	8	1	1	1	0.74	0
008-36-1	Andhra Pradesh	Vizianagaram	8	36	4	16	3	1	1	10.88	1
008-37-1	Andhra Pradesh	Vizianagaram	8	37	5	18	3	2	1	11.08	1
008-38-1	Andhra Pradesh	Vizianagaram	8	38	4	12	2	2	1	11.1	1
008-39-1	Andhra Pradesh	Vizianagaram	8	39	6	21	3	2	1	13.12	1
008-40-1	Andhra Pradesh	Vizianagaram	8	40	3	22	3	2	1	9.49	1
008-41-1	Andhra Pradesh	Vizianagaram	8	41	3	21	3	2	1	10.49	1	8.3	1
008-42-1	Andhra Pradesh	Vizianagaram	8	42	5	21	3	2	1	10.61	1
008-44-1	Andhra Pradesh	Vizianagaram	8	44	3	22	3	1	1	12.14	1
009-04-1	Andhra Pradesh	Vizianagaram	9	4	4	27	3	2	3	11.97	1
009-12-1	Andhra Pradesh	Vizianagaram	9	12	3	22	3	2	3	11.39	1
009-14-1	Andhra Pradesh	Vizianagaram	9	14	5	30	3	2	3	9.36	1
009-15-1	Andhra Pradesh	Vizianagaram	9	15	4	21	3	2	3	10.98	1
009-16-1	Andhra Pradesh	Vizianagaram	9	16	3	22	3	2	3	11.2	1
009-17-1	Andhra Pradesh	Vizianagaram	9	17	4	16	3	2	3	9.77	1
009-18-1	Andhra Pradesh	Vizianagaram	9	18	4	17	3	2	3	11.72	1
009-19-1	Andhra Pradesh	Vizianagaram	9	19	3	16	3	2	3	10.78	1
009-19-2	Andhra Pradesh	Vizianagaram	9	19	3	15	2	2	3	10.41	1
009-20-1	Andhra Pradesh	Vizianagaram	9	20	4	11	2	2	3	11.96	1
009-21-1	Andhra Pradesh	Vizianagaram	9	21	5	23	3	2	3	12.15	1
009-22-1	Andhra Pradesh	Vizianagaram	9	22	4	12	2	2	3	11.84	1
009-22-2	Andhra Pradesh	Vizianagaram	9	22	4	15	2	2	3	8.16	1
009-23-1	Andhra Pradesh	Vizianagaram	9	23	4	15	2	2	3	14	1
009-26-1	Andhra Pradesh	Vizianagaram	9	26	4	17	3	2	3	11.38	1
009-26-2	Andhra Pradesh	Vizianagaram	9	26	4	15	2	2	3	4.06	1
009-29-1	Andhra Pradesh	Vizianagaram	9	29	4	7	1	1	3	1.91	1
009-30-1	Andhra Pradesh	Vizianagaram	9	30	5	8	1	2	3	10.65	1	9.42	1
009-31-1	Andhra Pradesh	Vizianagaram	9	31	3	9	1	2	3	0.78	0
009-32-1	Andhra Pradesh	Vizianagaram	9	32	6	9	1	1	3	10.6	1
009-33-1	Andhra Pradesh	Vizianagaram	9	33	6	18	3	2	3	8.93	1
009-34-1	Andhra Pradesh	Vizianagaram	9	34	4	30	3	2	3	11.03	1
009-35-1	Andhra Pradesh	Vizianagaram	9	35	3	9	1	2	3	9.41	1
009-36-1	Andhra Pradesh	Vizianagaram	9	36	4	8	1	2	3	0.74	0
010-01-3	Andhra Pradesh	Vizianagaram	10	1	4	12	2	2	2	1.25	1
010-02-1	Andhra Pradesh	Vizianagaram	10	2	3	27	3	1	2	11.33	1
010-03-1	Andhra Pradesh	Vizianagaram	10	3	4	24	3	2	2	11.61	1
010-05-4	Andhra Pradesh	Vizianagaram	10	5	6	13	2	1	2	10.52	1
010-08-2	Andhra Pradesh	Vizianagaram	10	8	4	28	3	2	2	10.48	1
010-08-3	Andhra Pradesh	Vizianagaram	10	8	4	8	1	1	2	1.04	1
010-09-3	Andhra Pradesh	Vizianagaram	10	9	5	24	3	2	2	13.09	1
010-09-4	Andhra Pradesh	Vizianagaram	10	9	5	8	1	1	2	1.12	1
010-10-3	Andhra Pradesh	Vizianagaram	10	10	3	22	3	2	2	11.09	1
010-11-4	Andhra Pradesh	Vizianagaram	10	11	6	24	3	2	2	6.13	1
010-11-5	Andhra Pradesh	Vizianagaram	10	11	6	8	1	1	2	0.7	0
010-12-5	Andhra Pradesh	Vizianagaram	10	12	5	21	3	1	2	9.56	1
010-15-5	Andhra Pradesh	Vizianagaram	10	15	5	12	2	2	2	10.22	1
010-16-3	Andhra Pradesh	Vizianagaram	10	16	4	13	2	2	2	0.76	0	1.11	1
010-18-1	Andhra Pradesh	Vizianagaram	10	18	2	24	3	1	2	11.01	1
010-21-3	Andhra Pradesh	Vizianagaram	10	21	3	30	3	2	2	12.71	1
010-23-2	Andhra Pradesh	Vizianagaram	10	23	2	20	3	2	2	12.57	1
010-24-3	Andhra Pradesh	Vizianagaram	10	24	3	14	2	1	2	12.02	1
010-25-3	Andhra Pradesh	Vizianagaram	10	25	3	14	2	1	2	11.5	1
010-26-3	Andhra Pradesh	Vizianagaram	10	26	3	14	2	1	2	11.61	1
010-29-2	Andhra Pradesh	Vizianagaram	10	29	4	30	3	2	2	10.65	1
010-29-3	Andhra Pradesh	Vizianagaram	10	29	4	9	1	1	2	9.14	1
011-01-1	Andhra Pradesh	Krishna	11	1	5	28	3	1	1	12.24	1
011-03-1	Andhra Pradesh	Krishna	11	3	3	8	1	1	1	0.51	0
011-04-2	Andhra Pradesh	Krishna	11	4	5	8	1	2	1	0.74	0
011-04-3	Andhra Pradesh	Krishna	11	4	5	17	3	1	1	7.96	1
011-10-1	Andhra Pradesh	Krishna	11	10	5	15	2	2	1	0.72	0
011-11-1	Andhra Pradesh	Krishna	11	11	3	17	3	2	1	11.12	1
011-13-1	Andhra Pradesh	Krishna	11	13	3	30	3	2	1	9.18	1
011-14-1	Andhra Pradesh	Krishna	11	14	2	27	3	1	1	10.33	1
011-15-1	Andhra Pradesh	Krishna	11	15	1	27	3	2	1	11.13	1
011-16-1	Andhra Pradesh	Krishna	11	16	4	9	1	1	1	0.29	0
011-16-2	Andhra Pradesh	Krishna	11	16	4	7	1	1	1	10.84	1	8.2	1
011-17-1	Andhra Pradesh	Krishna	11	17	4	12	2	1	1	0.89	0
011-17-2	Andhra Pradesh	Krishna	11	17	4	10	1	1	1	0.49	0
011-21-1	Andhra Pradesh	Krishna	11	21	4	11	2	1	1	0.91	0
011-22-1	Andhra Pradesh	Krishna	11	22	3	17	3	1	1	10.57	1
011-26-3	Andhra Pradesh	Krishna	11	26	3	17	3	2	1	10.5	1
012-01-1	Andhra Pradesh	Krishna	12	1	5	19	3	2	1	9.46	1
012-01-2	Andhra Pradesh	Krishna	12	1	5	14	2	2	1	11.39	1
012-02-1	Andhra Pradesh	Krishna	12	2	4	13	2	2	1	0.73	0
012-03-1	Andhra Pradesh	Krishna	12	3	3	13	2	1	1	0.62	0
012-04-1	Andhra Pradesh	Krishna	12	4	4	9	1	1	1	0.6	0
012-06-1	Andhra Pradesh	Krishna	12	6	4	20	3	2	1	0.72	0
012-09-1	Andhra Pradesh	Krishna	12	9	5	21	3	2	1	1.7	1
012-09-2	Andhra Pradesh	Krishna	12	9	5	18	3	2	1	0.7	0
012-09-3	Andhra Pradesh	Krishna	12	9	5	16	3	1	1	0.76	0
012-10-1	Andhra Pradesh	Krishna	12	10	3	15	2	2	1	0.49	0
012-11-1	Andhra Pradesh	Krishna	12	11	4	21	3	2	1	9.18	1
012-11-2	Andhra Pradesh	Krishna	12	11	4	17	3	2	1	0.64	0
012-12-1	Andhra Pradesh	Krishna	12	12	4	14	2	2	1	1.03	1	1.19	1
012-13-1	Andhra Pradesh	Krishna	12	13	4	8	1	2	1	0.62	0
012-13-2	Andhra Pradesh	Krishna	12	13	4	9	1	1	1	1.37	1
012-14-1	Andhra Pradesh	Krishna	12	14	5	9	1	1	1	1.13	1
012-15-1	Andhra Pradesh	Krishna	12	15	4	19	3	2	1	9.07	1
012-16-1	Andhra Pradesh	Krishna	12	16	4	22	3	2	1	9.93	1
012-17-2	Andhra Pradesh	Krishna	12	17	15	24	3	2	1	0.75	0
012-21-1	Andhra Pradesh	Krishna	12	21	4	28	3	2	1	12.41	1
012-26-1	Andhra Pradesh	Krishna	12	26	4	18	3	2	1	0.83	0
012-27-1	Andhra Pradesh	Krishna	12	27	4	22	3	1	1	0.54	0
012-28-1	Andhra Pradesh	Krishna	12	28	3	26	3	1	1	11.85	1
012-29-1	Andhra Pradesh	Krishna	12	29	4	24	3	2	1	11.16	1
012-32-1	Andhra Pradesh	Krishna	12	32	4	22	3	1	1	10.74	1
013-02-1	Andhra Pradesh	Krishna	13	2	5	27	3	1	1	11.38	1
013-06-1	Andhra Pradesh	Krishna	13	6	4	11	2	2	1	0.49	0
013-07-1	Andhra Pradesh	Krishna	13	7	4	14	2	2	1	1.24	1
013-08-1	Andhra Pradesh	Krishna	13	8	4	6	1	1	1	0.25	0
013-08-2	Andhra Pradesh	Krishna	13	8	4	26	3	2	1	10.88	1
013-10-1	Andhra Pradesh	Krishna	13	10	3	27	3	2	1	0.95	0
013-11-1	Andhra Pradesh	Krishna	13	11	3	27	3	1	1	11.67	1	10.22	1
013-13-1	Andhra Pradesh	Krishna	13	13	3	25	3	1	1	13.53	1
013-14-1	Andhra Pradesh	Krishna	13	14	4	8	1	2	1	3.42	1
013-15-1	Andhra Pradesh	Krishna	13	15	4	12	2	1	1	1.61	1
013-15-2	Andhra Pradesh	Krishna	13	15	4	10	1	1	1	0.66	0
013-16-1	Andhra Pradesh	Krishna	13	16	1	23	3	2	1	12.16	1
013-17-1	Andhra Pradesh	Krishna	13	17	4	23	3	2	1	11.04	1
013-17-2	Andhra Pradesh	Krishna	13	17	4	7	1	2	1	0.43	0
013-18-2	Andhra Pradesh	Krishna	13	18	4	16	3	1	1	0.56	0
013-19-1	Andhra Pradesh	Krishna	13	19	4	27	3	2	1	11.58	1
013-20-1	Andhra Pradesh	Krishna	13	20	6	22	3	1	1	12.5	1
013-21-1	Andhra Pradesh	Krishna	13	21	4	19	3	1	1	13.18	1
013-21-2	Andhra Pradesh	Krishna	13	21	4	17	3	1	1	0.86	0
013-22-1	Andhra Pradesh	Krishna	13	22	7	28	3	1	1	13.05	1
013-24-1	Andhra Pradesh	Krishna	13	24	3	22	3	2	1	10.43	1
013-26-2	Andhra Pradesh	Krishna	13	26	4	29	3	2	1	12.87	1
013-26-3	Andhra Pradesh	Krishna	13	26	4	10	1	1	1	0.66	0
013-27-1	Andhra Pradesh	Krishna	13	27	4	16	3	2	1	0.6	0
013-27-2	Andhra Pradesh	Krishna	13	27	4	20	3	1	1	10.16	1
013-28-1	Andhra Pradesh	Krishna	13	28	4	20	3	2	1	0.42	0
013-28-3	Andhra Pradesh	Krishna	13	28	4	19	3	1	1	0.53	0	0.51	0
013-29-1	Andhra Pradesh	Krishna	13	29	4	8	1	2	1	0.27	0
014-01-1	Andhra Pradesh	Krishna	14	1	4	21	3	2	1	11.19	1
014-02-1	Andhra Pradesh	Krishna	14	2	4	27	3	2	1	11.57	1
014-08-1	Andhra Pradesh	Krishna	14	8	3	14	2	2	1	11.77	1
014-09-1	Andhra Pradesh	Krishna	14	9	5	16	3	2	1	0.83	0
014-11-1	Andhra Pradesh	Krishna	14	11	3	9	1	1	1	4.07	1
014-15-1	Andhra Pradesh	Krishna	14	15	5	22	3	1	1	10.59	1
014-16-1	Andhra Pradesh	Krishna	14	16	5	18	3	1	1	10.1	1
014-18-1	Andhra Pradesh	Krishna	14	18	2	30	3	1	1	11.31	1
014-20-1	Andhra Pradesh	Krishna	14	20	7	27	3	1	1	12.49	1
014-21-1	Andhra Pradesh	Krishna	14	21	4	24	3	1	1	11.76	1
014-22-1	Andhra Pradesh	Krishna	14	22	9	15	2	2	1	10.01	1
014-23-1	Andhra Pradesh	Krishna	14	23	5	15	2	2	1	10.78	1
014-24-1	Andhra Pradesh	Krishna	14	24	11	9	1	2	1	0.68	0
014-25-1	Andhra Pradesh	Krishna	14	25	4	13	2	1	1	0.65	0
014-26-1	Andhra Pradesh	Krishna	14	26	4	8	1	2	1	0.44	0
014-27-1	Andhra Pradesh	Krishna	14	27	4	14	2	2	1	10.88	1
014-28-1	Andhra Pradesh	Krishna	14	28	3	15	2	1	1	10.21	1
014-29-1	Andhra Pradesh	Krishna	14	29	5	16	3	2	1	11.02	1
014-30-1	Andhra Pradesh	Krishna	14	30	5	11	2	1	1	11.11	1	8.25	1
015-01-1	Andhra Pradesh	Krishna	15	1	4	8	1	2	1	0.5	0
015-02-2	Andhra Pradesh	Krishna	15	2	4	21	3	2	1	11.56	1
015-02-3	Andhra Pradesh	Krishna	15	2	4	19	3	2	1	10.72	1
015-03-1	Andhra Pradesh	Krishna	15	3	4	10	1	1	1	0.54	0
015-06-1	Andhra Pradesh	Krishna	15	6	3	27	3	1	1	10.82	1
015-07-1	Andhra Pradesh	Krishna	15	7	4	8	1	2	1	10.34	1
015-08-1	Andhra Pradesh	Krishna	15	8	5	7	1	1	1	0.37	0
015-09-1	Andhra Pradesh	Krishna	15	9	3	20	3	2	1	11.1	1
015-11-1	Andhra Pradesh	Krishna	15	11	2	26	3	2	1	11.39	1
015-12-1	Andhra Pradesh	Krishna	15	12	4	14	2	2	1	0.65	0
015-13-1	Andhra Pradesh	Krishna	15	13	4	26	3	1	1	11.2	1
015-14-1	Andhra Pradesh	Krishna	15	14	4	20	3	2	1	10.73	1
015-15-2	Andhra Pradesh	Krishna	15	15	4	22	3	1	1	10.77	1
015-16-1	Andhra Pradesh	Krishna	15	16	2	11	2	1	1	0.42	0
015-18-1	Andhra Pradesh	Krishna	15	18	4	11	2	1	1	1.75	1
015-21-1	Andhra Pradesh	Krishna	15	21	4	11	2	2	1	0.74	0
015-24-1	Andhra Pradesh	Krishna	15	24	5	22	3	1	1	11.17	1
015-25-1	Andhra Pradesh	Krishna	15	25	3	16	3	1	1	6.4	1
015-27-2	Andhra Pradesh	Krishna	15	27	4	17	3	1	1	10.48	1
015-27-3	Andhra Pradesh	Krishna	15	27	4	14	2	1	1	0.76	0	0.93	0
015-28-1	Andhra Pradesh	Krishna	15	28	5	17	3	1	1	10.83	1
015-31-1	Andhra Pradesh	Krishna	15	31	5	18	3	1	1	0.75	0
015-32-1	Andhra Pradesh	Krishna	15	32	4	18	3	1	1	11.49	1
016-01-1	Andhra Pradesh	Krishna	16	1	4	21	3	1	1	12.66	1
016-02-2	Andhra Pradesh	Krishna	16	2	3	30	3	1	1	9.81	1
016-04-2	Andhra Pradesh	Krishna	16	4	4	15	2	1	1	0.52	0
016-05-1	Andhra Pradesh	Krishna	16	5	6	11	2	1	1	0.85	0
016-05-2	Andhra Pradesh	Krishna	16	5	6	9	1	1	1	1.72	1
016-07-1	Andhra Pradesh	Krishna	16	7	4	28	3	1	1	12.48	1
016-08-1	Andhra Pradesh	Krishna	16	8	3	22	3	1	1	11.39	1
016-09-1	Andhra Pradesh	Krishna	16	9	4	12	2	2	1	10.88	1
016-09-2	Andhra Pradesh	Krishna	16	9	4	9	1	2	1	11.94	1
016-10-2	Andhra Pradesh	Krishna	16	10	5	14	2	2	1	10.48	1
016-11-1	Andhra Pradesh	Krishna	16	11	4	23	3	1	1	11.28	1
016-14-1	Andhra Pradesh	Krishna	16	14	3	21	3	1	1	11.74	1
016-15-1	Andhra Pradesh	Krishna	16	15	5	16	3	2	1	11.22	1
016-15-2	Andhra Pradesh	Krishna	16	15	5	13	2	1	1	10.73	1
016-16-1	Andhra Pradesh	Krishna	16	16	6	15	2	1	1	5.28	1
016-16-3	Andhra Pradesh	Krishna	16	16	6	8	1	1	1	12.73	1
016-20-1	Andhra Pradesh	Krishna	16	20	4	12	2	2	1	1.76	1	3.69	1
016-25-1	Andhra Pradesh	Krishna	16	25	3	28	3	1	1	0.65	0
016-26-1	Andhra Pradesh	Krishna	16	26	4	16	3	2	1	0.59	0
016-28-1	Andhra Pradesh	Krishna	16	28	4	12	2	2	1	0.49	0
017-03-1	Andhra Pradesh	Krishna	17	3	3	22	3	2	3	10.1	1
017-04-1	Andhra Pradesh	Krishna	17	4	5	6	1	2	3	0.58	0
017-06-1	Andhra Pradesh	Krishna	17	6	4	11	2	2	3	1.51	1
017-07-1	Andhra Pradesh	Krishna	17	7	5	8	1	2	3	0.59	0
017-11-1	Andhra Pradesh	Krishna	17	11	4	18	3	1	3	12.75	1
017-14-1	Andhra Pradesh	Krishna	17	14	5	9	1	2	3	0.65	0
017-16-1	Andhra Pradesh	Krishna	17	16	4	29	3	1	3	11.89	1
017-18-1	Andhra Pradesh	Krishna	17	18	3	28	3	1	3	11.74	1
017-22-1	Andhra Pradesh	Krishna	17	22	2	29	3	1	3	11.12	1
017-25-1	Andhra Pradesh	Krishna	17	25	3	28	3	1	3	10.36	1
017-28-1	Andhra Pradesh	Krishna	17	28	4	30	3	1	3	11.82	1
017-31-1	Andhra Pradesh	Krishna	17	31	2	27	3	1	3	10.75	1
017-32-1	Andhra Pradesh	Krishna	17	32	3	20	3	1	3	11.27	1
017-34-1	Andhra Pradesh	Krishna	17	34	4	13	2	1	3	3.99	1
017-35-1	Andhra Pradesh	Krishna	17	35	4	14	2	1	3	11.85	1
017-36-1	Andhra Pradesh	Krishna	17	36	4	28	3	2	3	10.49	1
017-37-1	Andhra Pradesh	Krishna	17	37	2	30	3	1	3	11.28	1	9.62	1
017-38-1	Andhra Pradesh	Krishna	17	38	4	12	2	1	3	1.57	1
017-39-1	Andhra Pradesh	Krishna	17	39	4	14	2	1	3	0.93	0
017-41-1	Andhra Pradesh	Krishna	17	41	4	20	3	1	3	10	1
017-42-1	Andhra Pradesh	Krishna	17	42	2	22	3	2	3	11.51	1
018-05-1	Andhra Pradesh	Krishna	18	5	5	14	2	1	3	2.25	1
018-08-1	Andhra Pradesh	Krishna	18	8	4	9	1	1	3	4.69	1
018-12-1	Andhra Pradesh	Krishna	18	12	3	9	1	1	3	8.88	1
018-15-1	Andhra Pradesh	Krishna	18	15	2	6	1	1	3	11.97	1
018-18-1	Andhra Pradesh	Krishna	18	18	2	6	1	2	3	13.49	1
018-19-1	Andhra Pradesh	Krishna	18	19	4	14	2	1	3	0.62	0
018-20-1	Andhra Pradesh	Krishna	18	20	4	13	2	1	3	0.74	0
018-27-1	Andhra Pradesh	Krishna	18	27	3	10	1	2	3	10.06	1
018-34-1	Andhra Pradesh	Krishna	18	34	3	10	1	1	3	2.88	1
018-37-1	Andhra Pradesh	Krishna	18	37	3	14	2	1	3	10.83	1
018-39-1	Andhra Pradesh	Krishna	18	39	3	14	2	1	3	0.62	0
018-40-1	Andhra Pradesh	Krishna	18	40	3	11	2	1	3	0.42	0
019-04-1	Andhra Pradesh	Krishna	19	4	4	13	2	1	3	0.67	0
019-04-2	Andhra Pradesh	Krishna	19	4	4	14	2	2	3	0.81	0
019-11-2	Andhra Pradesh	Krishna	19	11	4	13	2	2	3	10.43	1
019-12-1	Andhra Pradesh	Krishna	19	12	5	30	3	2	3	12.17	1	9.19	1
019-12-2	Andhra Pradesh	Krishna	19	12	5	7	1	1	3	1.49	1
019-12-3	Andhra Pradesh	Krishna	19	12	5	11	2	2	3	0.87	0
019-12-4	Andhra Pradesh	Krishna	19	12	5	6	1	2	3	2.19	1
019-25-1	Andhra Pradesh	Krishna	19	25	4	17	3	2	3	1.08	1
019-25-2	Andhra Pradesh	Krishna	19	25	4	16	3	2	3	0.9	0
019-26-1	Andhra Pradesh	Krishna	19	26	3	8	1	2	3	0.56	0
019-29-1	Andhra Pradesh	Krishna	19	29	4	9	1	2	3	1.08	1
019-30-1	Andhra Pradesh	Krishna	19	30	4	11	2	2	3	0.58	0
019-31-1	Andhra Pradesh	Krishna	19	31	4	14	2	1	3	0.31	0
020-01-1	Andhra Pradesh	Krishna	20	1	4	23	3	1	3	13.79	1
020-02-1	Andhra Pradesh	Krishna	20	2	7	15	2	2	3	12.89	1
020-03-1	Andhra Pradesh	Krishna	20	3	7	12	2	2	3	3.25	1
020-04-1	Andhra Pradesh	Krishna	20	4	5	9	1	1	3	0.67	0
020-05-1	Andhra Pradesh	Krishna	20	5	5	10	1	2	3	2.46	1
020-05-2	Andhra Pradesh	Krishna	20	5	5	12	2	2	3	11.56	1
020-05-3	Andhra Pradesh	Krishna	20	5	5	14	2	2	3	10.83	1
020-07-1	Andhra Pradesh	Krishna	20	7	3	6	1	2	3	1.2	1
020-09-1	Andhra Pradesh	Krishna	20	9	2	12	2	1	3	0.46	0
020-10-1	Andhra Pradesh	Krishna	20	10	4	14	2	1	3	0.58	0
020-14-1	Andhra Pradesh	Krishna	20	14	4	8	1	2	3	0.68	0	0.71	0
020-14-2	Andhra Pradesh	Krishna	20	14	4	10	1	1	3	1.49	1
020-16-1	Andhra Pradesh	Krishna	20	16	4	9	1	2	3	1.4	1
020-17-1	Andhra Pradesh	Krishna	20	17	4	9	1	1	3	0.69	0
020-21-1	Andhra Pradesh	Krishna	20	21	4	15	2	2	3	2.75	1
020-22-1	Andhra Pradesh	Krishna	20	22	4	15	2	2	3	4.29	1
020-28-1	Andhra Pradesh	Krishna	20	28	4	25	3	2	3	11.78	1
020-32-1	Andhra Pradesh	Krishna	20	32	5	24	3	2	3	12.64	1
020-35-1	Andhra Pradesh	Krishna	20	35	8	19	3	2	3	3.81	1
020-36-1	Andhra Pradesh	Krishna	20	36	5	25	3	2	3	9.03	1
020-39-1	Andhra Pradesh	Krishna	20	39	8	22	3	2	3	10.52	1
021-01-1	Andhra Pradesh	Sri Potti Sriramulu Nellore	21	1	5	17	3	1	1	10.82	1
021-01-2	Andhra Pradesh	Sri Potti Sriramulu Nellore	21	1	5	25	3	1	1	11.12	1
021-01-3	Andhra Pradesh	Sri Potti Sriramulu Nellore	21	1	5	22	3	2	1	10.51	1
021-02-1	Andhra Pradesh	Sri Potti Sriramulu Nellore	21	2	4	18	3	2	1	11.78	1
021-03-1	Andhra Pradesh	Sri Potti Sriramulu Nellore	21	3	5	11	2	1	1	12	1
021-03-2	Andhra Pradesh	Sri Potti Sriramulu Nellore	21	3	5	9	1	1	1	12.02	1
021-04-2	Andhra Pradesh	Sri Potti Sriramulu Nellore	21	4	2	25	3	1	1	10.66	1
021-05-1	Andhra Pradesh	Sri Potti Sriramulu Nellore	21	5	5	17	3	1	1	12.67	1
021-06-3	Andhra Pradesh	Sri Potti Sriramulu Nellore	21	6	6	14	2	1	1	11.94	1	8.6	1
021-06-4	Andhra Pradesh	Sri Potti Sriramulu Nellore	21	6	6	12	2	2	1	10.74	1
021-06-5	Andhra Pradesh	Sri Potti Sriramulu Nellore	21	6	6	9	1	2	1	10.8	1
021-07-1	Andhra Pradesh	Sri Potti Sriramulu Nellore	21	7	4	9	1	1	1	10.71	1
021-07-2	Andhra Pradesh	Sri Potti Sriramulu Nellore	21	7	4	6	1	1	1	1.59	1
021-07-3	Andhra Pradesh	Sri Potti Sriramulu Nellore	21	7	4	29	3	2	1	11.14	1
021-08-1	Andhra Pradesh	Sri Potti Sriramulu Nellore	21	8	4	9	1	1	1	10.4	1
021-08-2	Andhra Pradesh	Sri Potti Sriramulu Nellore	21	8	4	7	1	1	1	10.13	1
021-08-3	Andhra Pradesh	Sri Potti Sriramulu Nellore	21	8	4	29	3	2	1	11.72	1
021-09-1	Andhra Pradesh	Sri Potti Sriramulu Nellore	21	9	2	29	3	1	1	11.87	1
021-09-2	Andhra Pradesh	Sri Potti Sriramulu Nellore	21	9	2	25	3	2	1	11.16	1
021-10-2	Andhra Pradesh	Sri Potti Sriramulu Nellore	21	10	3	18	3	2	1	10.8	1
021-11-1	Andhra Pradesh	Sri Potti Sriramulu Nellore	21	11	4	28	3	2	1	11.7	1
021-13-1	Andhra Pradesh	Sri Potti Sriramulu Nellore	21	13	2	29	3	1	1	12.72	1
021-13-2	Andhra Pradesh	Sri Potti Sriramulu Nellore	21	13	2	25	3	2	1	12.77	1
021-16-1	Andhra Pradesh	Sri Potti Sriramulu Nellore	21	16	2	24	3	2	1	10.39	1
021-17-1	Andhra Pradesh	Sri Potti Sriramulu Nellore	21	17	2	28	3	2	1	10.18	1
021-19-1	Andhra Pradesh	Sri Potti Sriramulu Nellore	21	19	2	28	3	2	1	11.71	1
022-01-4	Andhra Pradesh	Sri Potti Sriramulu Nellore	22	1	5	26	3	1	1	12.1	1
022-02-1	Andhra Pradesh	Sri Potti Sriramulu Nellore	22	2	1	24	3	2	1	11.52	1
022-03-1	Andhra Pradesh	Sri Potti Sriramulu Nellore	22	3	2	25	3	1	1	11.32	1	9.79	1
022-06-1	Andhra Pradesh	Sri Potti Sriramulu Nellore	22	6	4	21	3	1	1	11.42	1
022-07-1	Andhra Pradesh	Sri Potti Sriramulu Nellore	22	7	4	8	1	2	1	0.59	0
022-08-1	Andhra Pradesh	Sri Potti Sriramulu Nellore	22	8	3	7	1	1	1	11.82	1
022-09-1	Andhra Pradesh	Sri Potti Sriramulu Nellore	22	9	3	8	1	1	1	11.41	1
022-13-2	Andhra Pradesh	Sri Potti Sriramulu Nellore	22	13	2	30	3	2	1	12.01	1
022-14-1	Andhra Pradesh	Sri Potti Sriramulu Nellore	22	14	2	18	3	1	1	11.01	1
022-15-1	Andhra Pradesh	Sri Potti Sriramulu Nellore	22	15	3	16	3	1	1	12.2	1
022-15-2	Andhra Pradesh	Sri Potti Sriramulu Nellore	22	15	3	15	2	2	1	12.52	1
022-15-3	Andhra Pradesh	Sri Potti Sriramulu Nellore	22	15	3	16	3	1	1	11.46	1
022-16-1	Andhra Pradesh	Sri Potti Sriramulu Nellore	22	16	3	23	3	2	1	11.37	1
022-16-2	Andhra Pradesh	Sri Potti Sriramulu Nellore	22	16	3	16	3	2	1	12.06	1
022-18-1	Andhra Pradesh	Sri Potti Sriramulu Nellore	22	18	2	17	3	1	1	12.92	1
022-19-1	Andhra Pradesh	Sri Potti Sriramulu Nellore	22	19	3	22	3	1	1	11.75	1
022-20-1	Andhra Pradesh	Sri Potti Sriramulu Nellore	22	20	5	30	3	1	1	12.17	1
022-22-1	Andhra Pradesh	Sri Potti Sriramulu Nellore	22	22	3	8	1	2	1	11.5	1
022-22-2	Andhra Pradesh	Sri Potti Sriramulu Nellore	22	22	3	29	3	2	1	11.21	1
022-24-1	Andhra Pradesh	Sri Potti Sriramulu Nellore	22	24	2	7	1	1	1	11.52	1
022-25-1	Andhra Pradesh	Sri Potti Sriramulu Nellore	22	25	3	8	1	1	1	11.82	1
022-26-1	Andhra Pradesh	Sri Potti Sriramulu Nellore	22	26	2	12	2	1	1	14.14	1
023-01-1	Andhra Pradesh	Sri Potti Sriramulu Nellore	23	1	3	28	3	2	1	11.25	1	9.67	1
023-02-1	Andhra Pradesh	Sri Potti Sriramulu Nellore	23	2	4	11	2	2	1	10.46	1
023-02-2	Andhra Pradesh	Sri Potti Sriramulu Nellore	23	2	4	6	1	1	1	10.13	1
023-03-1	Andhra Pradesh	Sri Potti Sriramulu Nellore	23	3	4	10	1	1	1	11.62	1
023-03-2	Andhra Pradesh	Sri Potti Sriramulu Nellore	23	3	4	9	1	1	1	9.58	1
023-04-1	Andhra Pradesh	Sri Potti Sriramulu Nellore	23	4	3	13	2	1	1	11.22	1
023-05-1	Andhra Pradesh	Sri Potti Sriramulu Nellore	23	5	3	8	1	1	1	9.18	1
023-12-1	Andhra Pradesh	Sri Potti Sriramulu Nellore	23	12	2	27	3	1	1	11.23	1
023-26-1	Andhra Pradesh	Sri Potti Sriramulu Nellore	23	26	3	25	3	2	1	12.15	1
023-28-1	Andhra Pradesh	Sri Potti Sriramulu Nellore	23	28	4	24	3	1	1	11.08	1
023-28-2	Andhra Pradesh	Sri Potti Sriramulu Nellore	23	28	4	28	3	2	1	12.02	1
023-31-1	Andhra Pradesh	Sri Potti Sriramulu Nellore	23	31	3	12	2	2	1	10.93	1
023-32-1	Andhra Pradesh	Sri Potti Sriramulu Nellore	23	32	3	16	3	2	1	10.84	1
023-33-1	Andhra Pradesh	Sri Potti Sriramulu Nellore	23	33	3	12	2	1	1	0.85	0
023-34-1	Andhra Pradesh	Sri Potti Sriramulu Nellore	23	34	2	20	3	1	1	1.81	1
023-36-3	Andhra Pradesh	Sri Potti Sriramulu Nellore	23	36	4	19	3	2	1	10.85	1
023-36-4	Andhra Pradesh	Sri Potti Sriramulu Nellore	23	36	4	18	3	1	1	11.25	1
024-01-1	Andhra Pradesh	Sri Potti Sriramulu Nellore	24	1	3	11	2	2	1	13.66	1
024-01-2	Andhra Pradesh	Sri Potti Sriramulu Nellore	24	1	3	12	2	2	1	11.99	1
024-02-1	Andhra Pradesh	Sri Potti Sriramulu Nellore	24	2	4	7	1	1	1	11.65	1
024-02-2	Andhra Pradesh	Sri Potti Sriramulu Nellore	24	2	4	8	1	2	1	0.33	0	0.61	0
024-03-1	Andhra Pradesh	Sri Potti Sriramulu Nellore	24	3	4	15	2	2	1	11.12	1
024-03-2	Andhra Pradesh	Sri Potti Sriramulu Nellore	24	3	4	11	2	1	1	12.24	1
024-04-1	Andhra Pradesh	Sri Potti Sriramulu Nellore	24	4	4	13	2	2	1	10.39	1
024-06-1	Andhra Pradesh	Sri Potti Sriramulu Nellore	24	6	4	17	3	1	1	11.6	1
024-07-1	Andhra Pradesh	Sri Potti Sriramulu Nellore	24	7	4	7	1	1	1	9.95	1
024-08-3	Andhra Pradesh	Sri Potti Sriramulu Nellore	24	8	4	25	3	2	1	11.13	1
024-09-1	Andhra Pradesh	Sri Potti Sriramulu Nellore	24	9	4	13	2	1	1	0.67	0
024-10-1	Andhra Pradesh	Sri Potti Sriramulu Nellore	24	10	5	13	2	1	1	10.43	1
024-10-2	Andhra Pradesh	Sri Potti Sriramulu Nellore	24	10	5	28	3	1	1	11.72	1
024-11-1	Andhra Pradesh	Sri Potti Sriramulu Nellore	24	11	4	13	2	1	1	0.88	0
024-13-1	Andhra Pradesh	Sri Potti Sriramulu Nellore	24	13	4	28	3	2	1	13.42	1
024-13-3	Andhra Pradesh	Sri Potti Sriramulu Nellore	24	13	4	13	2	2	1	12.22	1
024-14-1	Andhra Pradesh	Sri Potti Sriramulu Nellore	24	14	4	29	3	2	1	13.06	1
024-16-1	Andhra Pradesh	Sri Potti Sriramulu Nellore	24	16	4	28	3	1	1	5.39	1
024-18-1	Andhra Pradesh	Sri Potti Sriramulu Nellore	24	18	4	10	1	2	1	11.35	1
024-19-2	Andhra Pradesh	Sri Potti Sriramulu Nellore	24	19	4	10	1	1	1	10.92	1
024-20-1	Andhra Pradesh	Sri Potti Sriramulu Nellore	24	20	3	10	1	2	1	10.95	1
024-21-1	Andhra Pradesh	Sri Potti Sriramulu Nellore	24	21	4	26	3	2	1	2.06	1
024-22-1	Andhra Pradesh	Sri Potti Sriramulu Nellore	24	22	3	26	3	2	1	12.69	1	12.81	1
024-25-1	Andhra Pradesh	Sri Potti Sriramulu Nellore	24	25	3	22	3	2	1	4.91	1
025-01-1	Andhra Pradesh	Sri Potti Sriramulu Nellore	25	1	3	29	3	1	1	11.55	1
025-01-2	Andhra Pradesh	Sri Potti Sriramulu Nellore	25	1	3	28	3	2	1	2.36	1
025-02-1	Andhra Pradesh	Sri Potti Sriramulu Nellore	25	2	5	30	3	1	1	11.13	1
025-02-2	Andhra Pradesh	Sri Potti Sriramulu Nellore	25	2	5	14	2	2	1	9.83	1
025-02-3	Andhra Pradesh	Sri Potti Sriramulu Nellore	25	2	5	11	2	1	1	11.77	1
025-02-4	Andhra Pradesh	Sri Potti Sriramulu Nellore	25	2	5	9	1	1	1	12.02	1
025-03-2	Andhra Pradesh	Sri Potti Sriramulu Nellore	25	3	7	10	1	1	1	1.1	1
025-03-3	Andhra Pradesh	Sri Potti Sriramulu Nellore	25	3	7	9	1	1	1	0.88	0
025-04-2	Andhra Pradesh	Sri Potti Sriramulu Nellore	25	4	5	15	2	2	1	10.51	1
025-04-3	Andhra Pradesh	Sri Potti Sriramulu Nellore	25	4	5	10	1	2	1	4.98	1
025-05-1	Andhra Pradesh	Sri Potti Sriramulu Nellore	25	5	5	24	3	2	1	12.13	1
025-05-2	Andhra Pradesh	Sri Potti Sriramulu Nellore	25	5	5	23	3	1	1	13.17	1
025-05-3	Andhra Pradesh	Sri Potti Sriramulu Nellore	25	5	5	20	3	2	1	11.12	1
025-06-2	Andhra Pradesh	Sri Potti Sriramulu Nellore	25	6	4	11	2	1	1	1.93	1
025-06-3	Andhra Pradesh	Sri Potti Sriramulu Nellore	25	6	4	6	1	2	1	0.74	0
025-07-2	Andhra Pradesh	Sri Potti Sriramulu Nellore	25	7	4	19	3	1	1	13.25	1
025-07-3	Andhra Pradesh	Sri Potti Sriramulu Nellore	25	7	4	15	2	1	1	11.65	1
025-08-1	Andhra Pradesh	Sri Potti Sriramulu Nellore	25	8	4	26	3	2	1	11.01	1
025-08-2	Andhra Pradesh	Sri Potti Sriramulu Nellore	25	8	4	10	1	1	1	1.54	1	1.92	1
025-08-3	Andhra Pradesh	Sri Potti Sriramulu Nellore	25	8	4	8	1	2	1	0.86	0
025-09-1	Andhra Pradesh	Sri Potti Sriramulu Nellore	25	9	3	22	3	1	1	12.07	1
025-09-2	Andhra Pradesh	Sri Potti Sriramulu Nellore	25	9	3	21	3	1	1	9.86	1
025-11-1	Andhra Pradesh	Sri Potti Sriramulu Nellore	25	11	3	26	3	2	1	12.31	1
025-11-2	Andhra Pradesh	Sri Potti Sriramulu Nellore	25	11	3	21	3	1	1	14.42	1
025-11-3	Andhra Pradesh	Sri Potti Sriramulu Nellore	25	11	3	6	1	1	1	10.67	1
025-12-2	Andhra Pradesh	Sri Potti Sriramulu Nellore	25	12	3	18	3	2	1	11.57	1
025-12-3	Andhra Pradesh	Sri Potti Sriramulu Nellore	25	12	3	30	3	1	1	13.67	1
025-13-1	Andhra Pradesh	Sri Potti Sriramulu Nellore	25	13	5	30	3	2	1	11.26	1
025-13-2	Andhra Pradesh	Sri Potti Sriramulu Nellore	25	13	5	27	3	2	1	6.75	1
025-13-3	Andhra Pradesh	Sri Potti Sriramulu Nellore	25	13	5	26	3	2	1	10.62	1
025-13-4	Andhra Pradesh	Sri Potti Sriramulu Nellore	25	13	5	28	3	2	1	11.31	1
025-13-5	Andhra Pradesh	Sri Potti Sriramulu Nellore	25	13	5	21	3	2	1	11.15	1
025-14-4	Andhra Pradesh	Sri Potti Sriramulu Nellore	25	14	4	27	3	2	1	10.81	1
026-01-1	Andhra Pradesh	Sri Potti Sriramulu Nellore	26	1	4	24	3	1	1	11.95	1
026-04-1	Andhra Pradesh	Sri Potti Sriramulu Nellore	26	4	5	28	3	2	1	11.38	1
026-04-2	Andhra Pradesh	Sri Potti Sriramulu Nellore	26	4	5	13	2	2	1	12.03	1
026-04-3	Andhra Pradesh	Sri Potti Sriramulu Nellore	26	4	5	9	1	1	1	0.46	0
026-05-1	Andhra Pradesh	Sri Potti Sriramulu Nellore	26	5	4	28	3	2	1	11.38	1
026-06-3	Andhra Pradesh	Sri Potti Sriramulu Nellore	26	6	4	21	3	2	1	0.53	0	1.16	1
026-08-1	Andhra Pradesh	Sri Potti Sriramulu Nellore	26	8	2	26	3	1	1	0.8	0
026-09-1	Andhra Pradesh	Sri Potti Sriramulu Nellore	26	9	4	17	3	2	1	11.38	1
026-11-1	Andhra Pradesh	Sri Potti Sriramulu Nellore	26	11	4	17	3	2	1	10.89	1
026-12-1	Andhra Pradesh	Sri Potti Sriramulu Nellore	26	12	12	23	3	1	1	14.72	1
026-12-3	Andhra Pradesh	Sri Potti Sriramulu Nellore	26	12	12	7	1	1	1	0.94	0
026-12-4	Andhra Pradesh	Sri Potti Sriramulu Nellore	26	12	12	13	2	2	1	0.89	0
026-14-2	Andhra Pradesh	Sri Potti Sriramulu Nellore	26	14	9	6	1	2	1	10.99	1
026-14-4	Andhra Pradesh	Sri Potti Sriramulu Nellore	26	14	9	25	3	2	1	10.56	1
026-14-6	Andhra Pradesh	Sri Potti Sriramulu Nellore	26	14	9	22	3	2	1	9.79	1
026-15-1	Andhra Pradesh	Sri Potti Sriramulu Nellore	26	15	4	17	3	1	1	1.69	1
026-15-2	Andhra Pradesh	Sri Potti Sriramulu Nellore	26	15	4	15	2	1	1	0.88	0
026-16-1	Andhra Pradesh	Sri Potti Sriramulu Nellore	26	16	1	27	3	1	1	10.96	1
026-17-1	Andhra Pradesh	Sri Potti Sriramulu Nellore	26	17	4	30	3	2	1	10.66	1
026-19-2	Andhra Pradesh	Sri Potti Sriramulu Nellore	26	19	3	28	3	2	1	11.7	1
027-01-1	Andhra Pradesh	Sri Potti Sriramulu Nellore	27	1	3	7	1	2	1	2.24	1
027-04-1	Andhra Pradesh	Sri Potti Sriramulu Nellore	27	4	4	9	1	1	1	1.2	1
027-04-2	Andhra Pradesh	Sri Potti Sriramulu Nellore	27	4	4	14	2	1	1	1.47	1
027-05-1	Andhra Pradesh	Sri Potti Sriramulu Nellore	27	5	4	8	1	1	1	10.92	1
027-06-1	Andhra Pradesh	Sri Potti Sriramulu Nellore	27	6	4	13	2	1	1	9.95	1
027-07-2	Andhra Pradesh	Sri Potti Sriramulu Nellore	27	7	5	7	1	1	1	10.77	1	8.04	1
027-07-3	Andhra Pradesh	Sri Potti Sriramulu Nellore	27	7	5	12	2	1	1	9.9	1
027-09-1	Andhra Pradesh	Sri Potti Sriramulu Nellore	27	9	4	12	2	1	1	3.63	1
027-11-1	Andhra Pradesh	Sri Potti Sriramulu Nellore	27	11	7	11	2	1	1	10.43	1
027-13-1	Andhra Pradesh	Sri Potti Sriramulu Nellore	27	13	6	6	1	1	1	1.01	1
027-14-1	Andhra Pradesh	Sri Potti Sriramulu Nellore	27	14	5	11	2	2	1	14.55	1
027-15-1	Andhra Pradesh	Sri Potti Sriramulu Nellore	27	15	3	11	2	1	1	11.89	1
027-16-1	Andhra Pradesh	Sri Potti Sriramulu Nellore	27	16	4	15	2	1	1	11.96	1
027-17-1	Andhra Pradesh	Sri Potti Sriramulu Nellore	27	17	3	23	3	1	1	3.75	1
027-18-3	Andhra Pradesh	Sri Potti Sriramulu Nellore	27	18	6	13	2	2	1	7.59	1
027-20-1	Andhra Pradesh	Sri Potti Sriramulu Nellore	27	20	5	24	3	1	1	10.74	1
027-20-2	Andhra Pradesh	Sri Potti Sriramulu Nellore	27	20	5	21	3	2	1	12.2	1
027-21-2	Andhra Pradesh	Sri Potti Sriramulu Nellore	27	21	3	24	3	1	1	10.65	1
028-02-2	Andhra Pradesh	Sri Potti Sriramulu Nellore	28	2	2	24	3	2	2	9.97	1
028-03-1	Andhra Pradesh	Sri Potti Sriramulu Nellore	28	3	1	20	3	1	2	11.03	1
028-04-1	Andhra Pradesh	Sri Potti Sriramulu Nellore	28	4	1	16	3	1	2	11.55	1
028-05-1	Andhra Pradesh	Sri Potti Sriramulu Nellore	28	5	3	29	3	1	2	11.41	1
028-06-1	Andhra Pradesh	Sri Potti Sriramulu Nellore	28	6	4	25	3	2	2	10.05	1
028-07-1	Andhra Pradesh	Sri Potti Sriramulu Nellore	28	7	4	14	2	1	2	10.78	1	8.29	1
028-07-2	Andhra Pradesh	Sri Potti Sriramulu Nellore	28	7	4	13	2	1	2	11.47	1
028-08-1	Andhra Pradesh	Sri Potti Sriramulu Nellore	28	8	4	26	3	2	2	11.87	1
028-08-3	Andhra Pradesh	Sri Potti Sriramulu Nellore	28	8	4	10	1	2	2	8.77	1
028-10-1	Andhra Pradesh	Sri Potti Sriramulu Nellore	28	10	2	17	3	2	2	10.52	1
028-11-1	Andhra Pradesh	Sri Potti Sriramulu Nellore	28	11	3	16	3	1	2	10.53	1
028-12-1	Andhra Pradesh	Sri Potti Sriramulu Nellore	28	12	2	27	3	2	2	10.01	1
028-16-2	Andhra Pradesh	Sri Potti Sriramulu Nellore	28	16	4	8	1	2	2	0.56	0
028-16-3	Andhra Pradesh	Sri Potti Sriramulu Nellore	28	16	4	14	2	2	2	8.38	1
028-16-4	Andhra Pradesh	Sri Potti Sriramulu Nellore	28	16	4	6	1	2	2	0.41	0
028-17-1	Andhra Pradesh	Sri Potti Sriramulu Nellore	28	17	4	10	1	2	2	0.63	0
028-18-1	Andhra Pradesh	Sri Potti Sriramulu Nellore	28	18	1	30	3	2	2	12.11	1
028-19-1	Andhra Pradesh	Sri Potti Sriramulu Nellore	28	19	1	26	3	2	2	10.01	1
028-20-1	Andhra Pradesh	Sri Potti Sriramulu Nellore	28	20	3	14	2	1	2	1.1	1
028-20-2	Andhra Pradesh	Sri Potti Sriramulu Nellore	28	20	3	11	2	2	2	1.23	1
028-20-3	Andhra Pradesh	Sri Potti Sriramulu Nellore	28	20	3	16	3	1	2	1.45	1
028-21-1	Andhra Pradesh	Sri Potti Sriramulu Nellore	28	21	3	10	1	1	2	0.71	0
028-23-1	Andhra Pradesh	Sri Potti Sriramulu Nellore	28	23	3	27	3	1	2	10.22	1
028-24-1	Andhra Pradesh	Sri Potti Sriramulu Nellore	28	24	4	9	1	1	2	0.83	0
028-24-2	Andhra Pradesh	Sri Potti Sriramulu Nellore	28	24	4	7	1	1	2	1.2	1
028-25-4	Andhra Pradesh	Sri Potti Sriramulu Nellore	28	25	4	15	2	1	2	7.22	1
029-04-2	Andhra Pradesh	Sri Potti Sriramulu Nellore	29	4	2	15	2	2	2	8.73	1
029-06-2	Andhra Pradesh	Sri Potti Sriramulu Nellore	29	6	2	7	1	1	2	7.39	1
029-07-2	Andhra Pradesh	Sri Potti Sriramulu Nellore	29	7	2	7	1	2	2	0.57	0
029-08-1	Andhra Pradesh	Sri Potti Sriramulu Nellore	29	8	2	20	3	2	2	9.9	1
029-08-2	Andhra Pradesh	Sri Potti Sriramulu Nellore	29	8	2	25	3	1	2	8.13	1
029-09-1	Andhra Pradesh	Sri Potti Sriramulu Nellore	29	9	3	14	2	2	2	6.95	1
029-09-2	Andhra Pradesh	Sri Potti Sriramulu Nellore	29	9	3	10	1	2	2	0.85	0
029-10-1	Andhra Pradesh	Sri Potti Sriramulu Nellore	29	10	1	29	3	2	2	8.49	1
029-11-1	Andhra Pradesh	Sri Potti Sriramulu Nellore	29	11	1	12	2	1	2	10.02	1
029-13-1	Andhra Pradesh	Sri Potti Sriramulu Nellore	29	13	2	14	2	2	2	7.33	1
029-13-2	Andhra Pradesh	Sri Potti Sriramulu Nellore	29	13	2	17	3	2	2	7.6	1
029-14-1	Andhra Pradesh	Sri Potti Sriramulu Nellore	29	14	1	15	2	2	2	11.24	1
029-15-1	Andhra Pradesh	Sri Potti Sriramulu Nellore	29	15	1	7	1	2	2	5.79	1
029-16-1	Andhra Pradesh	Sri Potti Sriramulu Nellore	29	16	1	14	2	2	2	5.25	1
029-21-1	Andhra Pradesh	Sri Potti Sriramulu Nellore	29	21	3	8	1	1	2	0.74	0
029-25-1	Andhra Pradesh	Sri Potti Sriramulu Nellore	29	25	1	19	3	1	2	9.58	1
029-26-1	Andhra Pradesh	Sri Potti Sriramulu Nellore	29	26	1	23	3	2	2	8.46	1
029-28-2	Andhra Pradesh	Sri Potti Sriramulu Nellore	29	28	2	18	3	2	2	9.7	1
030-01-2	Andhra Pradesh	Sri Potti Sriramulu Nellore	30	1	3	9	1	2	2	1.18	1	1.98	1
030-03-1	Andhra Pradesh	Sri Potti Sriramulu Nellore	30	3	8	28	3	2	2	9.23	1
030-04-2	Andhra Pradesh	Sri Potti Sriramulu Nellore	30	4	4	16	3	1	2	9.77	1
030-04-3	Andhra Pradesh	Sri Potti Sriramulu Nellore	30	4	4	13	2	2	2	0.44	0
030-04-4	Andhra Pradesh	Sri Potti Sriramulu Nellore	30	4	4	21	3	2	2	9.29	1
030-05-1	Andhra Pradesh	Sri Potti Sriramulu Nellore	30	5	4	28	3	2	2	11.85	1
030-06-1	Andhra Pradesh	Sri Potti Sriramulu Nellore	30	6	5	30	3	2	2	12	1
030-07-1	Andhra Pradesh	Sri Potti Sriramulu Nellore	30	7	4	27	3	2	2	10.42	1
030-15-1	Andhra Pradesh	Sri Potti Sriramulu Nellore	30	15	6	25	3	1	2	7.28	1
030-16-1	Andhra Pradesh	Sri Potti Sriramulu Nellore	30	16	4	23	3	2	2	9.8	1
030-18-3	Andhra Pradesh	Sri Potti Sriramulu Nellore	30	18	4	17	3	2	2	1.77	1
030-19-1	Andhra Pradesh	Sri Potti Sriramulu Nellore	30	19	5	23	3	1	2	8.54	1
030-19-2	Andhra Pradesh	Sri Potti Sriramulu Nellore	30	19	5	25	3	1	2	11.34	1
030-20-1	Andhra Pradesh	Sri Potti Sriramulu Nellore	30	20	4	20	3	1	2	7.63	1
030-20-2	Andhra Pradesh	Sri Potti Sriramulu Nellore	30	20	4	23	3	1	2	7.43	1
030-23-1	Andhra Pradesh	Sri Potti Sriramulu Nellore	30	23	4	13	2	1	2	10.86	1
030-23-2	Andhra Pradesh	Sri Potti Sriramulu Nellore	30	23	4	10	1	1	2	1.16	1
030-24-1	Andhra Pradesh	Sri Potti Sriramulu Nellore	30	24	4	6	1	1	2	0.76	0
030-25-1	Andhra Pradesh	Sri Potti Sriramulu Nellore	30	25	5	16	3	1	2	9.9	1	10.46	1
030-25-2	Andhra Pradesh	Sri Potti Sriramulu Nellore	30	25	5	9	1	2	2	1.11	1
030-26-1	Andhra Pradesh	Sri Potti Sriramulu Nellore	30	26	3	9	1	2	2	9.89	1
030-27-1	Andhra Pradesh	Sri Potti Sriramulu Nellore	30	27	3	7	1	2	2	8.83	1
031-01-4	Assam	Karbi Anglong	31	1	11	28	3	2	1	12.27	1
031-01-5	Assam	Karbi Anglong	31	1	11	28	3	1	1	9.36	1
031-01-6	Assam	Karbi Anglong	31	1	11	25	3	2	1	7.45	1
031-01-7	Assam	Karbi Anglong	31	1	11	6	1	2	1	0.91	0
031-01-8	Assam	Karbi Anglong	31	1	11	20	3	1	1	9.39	1
031-02-3	Assam	Karbi Anglong	31	2	4	13	2	1	1	9.06	1
031-03-3	Assam	Karbi Anglong	31	3	5	15	2	1	1	9.51	1
031-04-3	Assam	Karbi Anglong	31	4	4	21	3	1	1	9.73	1
031-04-4	Assam	Karbi Anglong	31	4	4	12	2	2	1	4.02	1
031-06-1	Assam	Karbi Anglong	31	6	3	29	3	1	1	7.96	1
031-07-2	Assam	Karbi Anglong	31	7	5	28	3	2	1	10.33	1
031-07-4	Assam	Karbi Anglong	31	7	5	6	1	2	1	9.49	1
031-08-3	Assam	Karbi Anglong	31	8	3	15	2	2	1	7.69	1
031-09-3	Assam	Karbi Anglong	31	9	5	16	3	2	1	10.22	1
031-09-4	Assam	Karbi Anglong	31	9	5	14	2	1	1	10.84	1
031-09-5	Assam	Karbi Anglong	31	9	5	8	1	2	1	1.83	1
031-11-2	Assam	Karbi Anglong	31	11	2	29	3	2	1	10.01	1	18.49	1
031-14-1	Assam	Karbi Anglong	31	14	4	25	3	1	1	10.64	1
031-17-2	Assam	Karbi Anglong	31	17	4	30	3	1	1	10.06	1
031-17-4	Assam	Karbi Anglong	31	17	4	9	1	2	1	1.67	1
031-18-2	Assam	Karbi Anglong	31	18	3	15	2	1	1	12.01	1
031-19-2	Assam	Karbi Anglong	31	19	2	11	2	1	1	8.96	1
031-20-2	Assam	Karbi Anglong	31	20	2	19	3	1	1	12.05	1
032-01-2	Assam	Karbi Anglong	32	1	5	17	3	1	1	0.67	0
032-01-3	Assam	Karbi Anglong	32	1	5	8	1	2	1	0.78	0
032-03-4	Assam	Karbi Anglong	32	3	8	16	3	1	1	9.38	1
032-05-1	Assam	Karbi Anglong	32	5	4	30	3	1	1	10.19	1
032-07-1	Assam	Karbi Anglong	32	7	4	17	3	1	1	10.5	1
032-13-1	Assam	Karbi Anglong	32	13	3	8	1	1	1	0.87	0
032-14-1	Assam	Karbi Anglong	32	14	3	16	3	1	1	10.79	1
032-16-1	Assam	Karbi Anglong	32	16	3	17	3	1	1	9.79	1
032-19-1	Assam	Karbi Anglong	32	19	4	16	3	2	1	12.07	1
032-19-2	Assam	Karbi Anglong	32	19	4	29	3	1	1	8.13	1
032-20-1	Assam	Karbi Anglong	32	20	3	9	1	1	1	1.21	1
032-22-3	Assam	Karbi Anglong	32	22	8	29	3	2	1	8.44	1
032-23-1	Assam	Karbi Anglong	32	23	3	27	3	2	1	9.61	1
032-26-1	Assam	Karbi Anglong	32	26	3	17	3	1	1	8.46	1	8.73	1
032-28-1	Assam	Karbi Anglong	32	28	3	14	2	1	1	8.85	1
032-29-1	Assam	Karbi Anglong	32	29	3	7	1	2	1	8.7	1
033-01-2	Assam	Karbi Anglong	33	1	5	27	3	2	1	13.24	1
033-02-1	Assam	Karbi Anglong	33	2	5	30	3	1	1	9.44	1
033-02-2	Assam	Karbi Anglong	33	2	5	28	3	2	1	12.15	1
033-03-2	Assam	Karbi Anglong	33	3	4	16	3	2	1	10.21	1
033-06-1	Assam	Karbi Anglong	33	6	4	17	3	2	1	11.26	1
033-07-1	Assam	Karbi Anglong	33	7	3	7	1	2	1	0.76	0
033-08-1	Assam	Karbi Anglong	33	8	6	24	3	1	1	9.83	1
033-08-2	Assam	Karbi Anglong	33	8	6	25	3	1	1	9.38	1
033-10-1	Assam	Karbi Anglong	33	10	5	16	3	1	1	9.13	1
033-11-1	Assam	Karbi Anglong	33	11	7	17	3	2	1	8.13	1
033-14-1	Assam	Karbi Anglong	33	14	4	6	1	1	1	1.11	1
033-15-1	Assam	Karbi Anglong	33	15	3	16	3	2	1	8.48	1
033-16-1	Assam	Karbi Anglong	33	16	5	17	3	1	1	10.31	1
033-24-1	Assam	Karbi Anglong	33	24	4	8	1	2	1	1.54	1
033-25-1	Assam	Karbi Anglong	33	25	4	15	2	2	1	8.86	1
033-26-1	Assam	Karbi Anglong	33	26	3	14	2	1	1	9.02	1
033-27-1	Assam	Karbi Anglong	33	27	4	27	3	2	1	9.43	1
033-29-1	Assam	Karbi Anglong	33	29	5	8	1	2	1	7.93	1	8.71	1
033-29-2	Assam	Karbi Anglong	33	29	5	27	3	2	1	9.84	1
033-29-3	Assam	Karbi Anglong	33	29	5	28	3	2	1	8.71	1
034-01-3	Assam	Karbi Anglong	34	1	5	11	2	2	1	0.81	0
034-01-4	Assam	Karbi Anglong	34	1	5	9	1	2	1	0.79	0
034-03-3	Assam	Karbi Anglong	34	3	4	23	3	1	1	9.73	1
034-03-4	Assam	Karbi Anglong	34	3	4	20	3	2	1	6.49	1
034-04-1	Assam	Karbi Anglong	34	4	4	30	3	2	1	10.49	1
034-04-2	Assam	Karbi Anglong	34	4	4	14	2	2	1	1.13	1
034-05-2	Assam	Karbi Anglong	34	5	5	27	3	2	1	8.9	1
034-05-3	Assam	Karbi Anglong	34	5	5	27	3	2	1	9.4	1
034-05-4	Assam	Karbi Anglong	34	5	5	9	1	1	1	9.3	1
034-06-4	Assam	Karbi Anglong	34	6	5	24	3	2	1	9.14	1
034-06-5	Assam	Karbi Anglong	34	6	5	21	3	1	1	6.8	1
034-07-2	Assam	Karbi Anglong	34	7	4	29	3	2	1	9.73	1
034-07-3	Assam	Karbi Anglong	34	7	4	12	2	2	1	0.71	0
034-07-4	Assam	Karbi Anglong	34	7	4	12	2	2	1	9.14	1
034-10-3	Assam	Karbi Anglong	34	10	4	23	3	2	1	8.46	1
034-12-3	Assam	Karbi Anglong	34	12	3	16	3	1	1	0.44	0
034-13-3	Assam	Karbi Anglong	34	13	4	9	1	2	1	0.71	0	1.48	1
034-13-4	Assam	Karbi Anglong	34	13	4	17	3	1	1	7.3	1
034-19-2	Assam	Karbi Anglong	34	19	5	28	3	2	1	7.61	1
034-19-3	Assam	Karbi Anglong	34	19	5	22	3	2	1	10.16	1
034-19-4	Assam	Karbi Anglong	34	19	5	15	2	2	1	8.73	1
034-19-5	Assam	Karbi Anglong	34	19	5	17	3	2	1	10.29	1
035-01-3	Assam	Karbi Anglong	35	1	3	27	3	1	1	9.82	1
035-02-3	Assam	Karbi Anglong	35	2	5	14	2	1	1	9.07	1
035-02-4	Assam	Karbi Anglong	35	2	5	12	2	1	1	8.59	1
035-02-5	Assam	Karbi Anglong	35	2	5	9	1	2	1	7.79	1
035-03-2	Assam	Karbi Anglong	35	3	3	30	3	2	1	9.43	1
035-04-3	Assam	Karbi Anglong	35	4	4	17	3	1	1	9.61	1
035-04-4	Assam	Karbi Anglong	35	4	4	13	2	1	1	7.84	1
035-06-2	Assam	Karbi Anglong	35	6	2	27	3	2	1	11.11	1
035-07-2	Assam	Karbi Anglong	35	7	3	30	3	2	1	9.53	1
035-07-3	Assam	Karbi Anglong	35	7	3	6	1	1	1	0.88	0
035-09-3	Assam	Karbi Anglong	35	9	5	12	2	2	1	7.69	1
035-10-3	Assam	Karbi Anglong	35	10	4	14	2	2	1	8.09	1
035-10-4	Assam	Karbi Anglong	35	10	4	9	1	2	1	0.51	0
035-13-1	Assam	Karbi Anglong	35	13	4	29	3	1	1	10.81	1	10.53	1
035-13-2	Assam	Karbi Anglong	35	13	4	26	3	2	1	10.52	1
035-13-3	Assam	Karbi Anglong	35	13	4	9	1	1	1	0.91	0
035-15-5	Assam	Karbi Anglong	35	15	5	15	2	2	1	0.6	0
035-16-3	Assam	Karbi Anglong	35	16	4	27	3	2	1	10.31	1
036-02-1	Assam	Karbi Anglong	36	2	4	16	3	1	1	1.43	1
036-02-2	Assam	Karbi Anglong	36	2	4	9	1	1	1	0.95	0
036-03-1	Assam	Karbi Anglong	36	3	3	17	3	1	1	1.37	1
036-06-1	Assam	Karbi Anglong	36	6	4	8	1	1	1	11.13	1
036-06-3	Assam	Karbi Anglong	36	6	4	16	3	2	1	7.16	1
036-06-4	Assam	Karbi Anglong	36	6	4	12	2	2	1	8.32	1
036-10-1	Assam	Karbi Anglong	36	10	3	9	1	1	1	0.94	0
036-11-1	Assam	Karbi Anglong	36	11	3	17	3	1	1	8.84	1
036-12-3	Assam	Karbi Anglong	36	12	3	17	3	1	1	9.57	1
036-15-1	Assam	Karbi Anglong	36	15	3	8	1	1	1	2.01	1
036-15-2	Assam	Karbi Anglong	36	15	3	28	3	2	1	6.17	1
036-16-2	Assam	Karbi Anglong	36	16	3	29	3	2	1	9.8	1
036-17-1	Assam	Karbi Anglong	36	17	4	13	2	1	1	8.8	1
036-20-1	Assam	Karbi Anglong	36	20	3	17	3	1	1	11.51	1
037-06-1	Assam	Karbi Anglong	37	6	2	17	3	1	1	10.54	1	10.9	1
037-07-2	Assam	Karbi Anglong	37	7	2	16	3	1	1	4.22	1
037-08-2	Assam	Karbi Anglong	37	8	2	7	1	1	1	10.54	1
037-09-5	Assam	Karbi Anglong	37	9	6	30	3	2	1	1.69	1
037-10-1	Assam	Karbi Anglong	37	10	3	16	3	1	1	0.73	0
037-11-1	Assam	Karbi Anglong	37	11	2	17	3	1	1	10.33	1
037-12-2	Assam	Karbi Anglong	37	12	2	8	1	1	1	6.78	1
037-18-1	Assam	Karbi Anglong	37	18	2	17	3	1	1	10.11	1
037-21-1	Assam	Karbi Anglong	37	21	3	16	3	1	1	11.59	1
037-21-2	Assam	Karbi Anglong	37	21	3	8	1	2	1	10.48	1
037-23-2	Assam	Karbi Anglong	37	23	4	17	3	1	1	2.01	1
037-23-3	Assam	Karbi Anglong	37	23	4	16	3	1	1	1.06	1
037-23-4	Assam	Karbi Anglong	37	23	4	8	1	2	1	6.78	1
038-01-2	Assam	Karbi Anglong	38	1	10	17	3	1	1	9.19	1
038-04-4	Assam	Karbi Anglong	38	4	5	7	1	1	1	7	1
038-04-5	Assam	Karbi Anglong	38	4	5	17	3	1	1	8.1	1
038-09-2	Assam	Karbi Anglong	38	9	2	7	1	1	1	0.43	0
038-10-2	Assam	Karbi Anglong	38	10	3	12	2	1	1	0.58	0
038-10-3	Assam	Karbi Anglong	38	10	3	11	2	2	1	0.75	0
038-13-1	Assam	Karbi Anglong	38	13	3	6	1	2	1	3.6	1
038-14-1	Assam	Karbi Anglong	38	14	3	17	3	1	1	6.7	1	7.19	1
038-15-1	Assam	Karbi Anglong	38	15	3	17	3	1	1	9.67	1
038-17-1	Assam	Karbi Anglong	38	17	3	30	3	1	1	10	1
038-18-2	Assam	Karbi Anglong	38	18	3	9	1	1	1	6.87	1
038-18-3	Assam	Karbi Anglong	38	18	3	15	2	2	1	8.45	1
038-19-1	Assam	Karbi Anglong	38	19	3	17	3	1	1	11.65	1
038-20-1	Assam	Karbi Anglong	38	20	3	30	3	2	1	4.11	1
038-21-1	Assam	Karbi Anglong	38	21	4	28	3	2	1	0.47	0
038-21-2	Assam	Karbi Anglong	38	21	4	23	3	1	1	6.68	1
038-23-1	Assam	Karbi Anglong	38	23	3	30	3	1	1	10.68	1
039-03-3	Assam	Karbi Anglong	39	3	7	12	2	2	1	8.7	1
039-03-4	Assam	Karbi Anglong	39	3	7	17	3	2	1	8.95	1
039-03-5	Assam	Karbi Anglong	39	3	7	9	1	2	1	5.64	1
039-05-2	Assam	Karbi Anglong	39	5	3	28	3	2	1	14.05	1
039-07-1	Assam	Karbi Anglong	39	7	5	23	3	2	1	10.33	1
039-08-1	Assam	Karbi Anglong	39	8	3	22	3	2	1	9.5	1
039-09-2	Assam	Karbi Anglong	39	9	4	28	3	2	1	8.98	1
039-10-3	Assam	Karbi Anglong	39	10	4	14	2	2	1	9.66	1
039-10-4	Assam	Karbi Anglong	39	10	4	9	1	2	1	15.91	1
039-11-3	Assam	Karbi Anglong	39	11	7	24	3	1	1	7.3	1
039-11-4	Assam	Karbi Anglong	39	11	7	17	3	2	1	10.92	1	11.84	1
039-12-3	Assam	Karbi Anglong	39	12	6	23	3	2	1	10.25	1
039-12-4	Assam	Karbi Anglong	39	12	6	16	3	2	1	10.25	1
039-14-3	Assam	Karbi Anglong	39	14	4	17	3	2	1	10.33	1
039-14-4	Assam	Karbi Anglong	39	14	4	8	1	1	1	9.57	1
039-16-3	Assam	Karbi Anglong	39	16	4	22	3	3	1	2.37	1
039-17-3	Assam	Karbi Anglong	39	17	4	16	3	1	1	0.77	0
039-18-3	Assam	Karbi Anglong	39	18	4	8	1	1	1	3.01	1
039-19-1	Assam	Karbi Anglong	39	19	4	27	3	1	1	9.02	1
039-20-1	Assam	Karbi Anglong	39	20	3	28	3	1	1	10.09	1
039-21-3	Assam	Karbi Anglong	39	21	3	17	3	2	1	18.94	1
040-05-1	Assam	Karbi Anglong	40	5	5	17	3	1	2	9.91	1
040-05-2	Assam	Karbi Anglong	40	5	5	16	3	1	2	11.59	1
040-06-1	Assam	Karbi Anglong	40	6	3	8	1	1	2	4.8	1
040-10-2	Assam	Karbi Anglong	40	10	2	17	3	1	2	12.37	1
040-13-1	Assam	Karbi Anglong	40	13	3	17	3	2	2	6.1	1
040-13-2	Assam	Karbi Anglong	40	13	3	8	1	2	2	5.38	1
040-16-1	Assam	Karbi Anglong	40	16	2	19	3	2	2	10.38	1
040-18-1	Assam	Karbi Anglong	40	18	2	26	3	1	2	1.07	1
040-20-1	Assam	Karbi Anglong	40	20	1	26	3	1	2	7.91	1	7.2	1
040-24-1	Assam	Karbi Anglong	40	24	2	15	2	1	2	11.01	1
040-26-1	Assam	Karbi Anglong	40	26	2	8	1	1	2	11.76	1
040-27-1	Assam	Karbi Anglong	40	27	3	16	3	1	2	11.64	1
040-29-1	Assam	Karbi Anglong	40	29	2	17	3	1	2	11.56	1
040-32-1	Assam	Karbi Anglong	40	32	2	8	1	1	2	11.07	1
040-35-1	Assam	Karbi Anglong	40	35	3	17	3	2	2	9.44	1
040-36-1	Assam	Karbi Anglong	40	36	2	13	2	1	2	10	1
041-01-3	Assam	Kamrup Metropolitan	41	1	3	25	3	1	1	9.13	1
041-02-2	Assam	Kamrup Metropolitan	41	2	3	30	3	2	1	8.5	1
041-03-3	Assam	Kamrup Metropolitan	41	3	4	17	3	2	1	9.5	1
041-04-4	Assam	Kamrup Metropolitan	41	4	5	12	2	2	1	9.65	1
041-04-5	Assam	Kamrup Metropolitan	41	4	5	7	1	2	1	1.96	1
041-09-3	Assam	Kamrup Metropolitan	41	9	5	14	2	1	1	10.24	1
041-09-4	Assam	Kamrup Metropolitan	41	9	5	12	2	1	1	11.08	1
041-09-5	Assam	Kamrup Metropolitan	41	9	5	9	1	1	1	2.79	1
041-10-1	Assam	Kamrup Metropolitan	41	10	2	25	3	1	1	10.58	1
041-11-1	Assam	Kamrup Metropolitan	41	11	3	30	3	1	1	9.26	1
041-11-2	Assam	Kamrup Metropolitan	41	11	3	26	3	2	1	9.72	1
041-12-3	Assam	Kamrup Metropolitan	41	12	4	16	3	2	1	11.89	1
041-13-1	Assam	Kamrup Metropolitan	41	13	2	29	3	1	1	9.86	1	9.79	1
041-14-2	Assam	Kamrup Metropolitan	41	14	4	30	3	2	1	10.54	1
041-14-3	Assam	Kamrup Metropolitan	41	14	4	13	2	1	1	8.86	1
041-14-4	Assam	Kamrup Metropolitan	41	14	4	7	1	2	1	1.66	1
041-16-3	Assam	Kamrup Metropolitan	41	16	3	6	1	2	1	9.02	1
041-17-2	Assam	Kamrup Metropolitan	41	17	2	20	3	2	1	1.24	1
041-18-2	Assam	Kamrup Metropolitan	41	18	3	28	3	1	1	10.47	1
041-20-2	Assam	Kamrup Metropolitan	41	20	3	14	2	1	1	10.69	1
041-20-3	Assam	Kamrup Metropolitan	41	20	3	11	2	1	1	10.98	1
042-01-1	Assam	Kamrup Metropolitan	42	1	3	17	3	1	1	6.08	1
042-01-2	Assam	Kamrup Metropolitan	42	1	3	25	3	2	1	5.36	1
042-01-3	Assam	Kamrup Metropolitan	42	1	3	16	3	2	1	11.03	1
042-02-1	Assam	Kamrup Metropolitan	42	2	4	25	3	2	1	8.48	1
042-02-2	Assam	Kamrup Metropolitan	42	2	4	25	3	2	1	8.87	1
042-02-3	Assam	Kamrup Metropolitan	42	2	4	28	3	2	1	8.71	1
042-02-4	Assam	Kamrup Metropolitan	42	2	4	7	1	2	1	3.01	1
042-03-1	Assam	Kamrup Metropolitan	42	3	3	27	3	2	1	10.32	1
042-03-2	Assam	Kamrup Metropolitan	42	3	3	23	3	2	1	10.25	1
042-04-2	Assam	Kamrup Metropolitan	42	4	5	17	3	1	1	9.54	1
042-05-1	Assam	Kamrup Metropolitan	42	5	3	7	1	2	1	12.18	1
042-05-2	Assam	Kamrup Metropolitan	42	5	3	14	2	1	1	11.48	1	11.24	1
042-07-2	Assam	Kamrup Metropolitan	42	7	3	8	1	1	1	9.63	1
042-08-3	Assam	Kamrup Metropolitan	42	8	5	11	2	2	1	2.73	1
042-08-4	Assam	Kamrup Metropolitan	42	8	5	29	3	2	1	11.17	1
042-09-1	Assam	Kamrup Metropolitan	42	9	4	12	2	1	1	11	1
042-09-2	Assam	Kamrup Metropolitan	42	9	4	29	3	1	1	10.83	1
042-10-1	Assam	Kamrup Metropolitan	42	10	3	15	2	2	1	10.74	1
042-10-2	Assam	Kamrup Metropolitan	42	10	3	15	2	2	1	12.22	1
042-10-3	Assam	Kamrup Metropolitan	42	10	3	28	3	2	1	10.85	1
042-11-1	Assam	Kamrup Metropolitan	42	11	5	28	3	2	1	11.5	1
042-11-3	Assam	Kamrup Metropolitan	42	11	5	13	2	1	1	13.3	1
042-14-1	Assam	Kamrup Metropolitan	42	14	3	9	1	2	1	2.22	1
042-16-1	Assam	Kamrup Metropolitan	42	16	1	26	3	1	1	7.94	1
043-01-3	Assam	Kamrup Metropolitan	43	1	6	17	3	2	3	7.9	1
043-02-1	Assam	Kamrup Metropolitan	43	2	5	26	3	1	3	9.74	1
043-02-3	Assam	Kamrup Metropolitan	43	2	5	9	1	1	3	10.2	1
043-02-4	Assam	Kamrup Metropolitan	43	2	5	17	3	2	3	9.82	1
043-03-2	Assam	Kamrup Metropolitan	43	3	7	23	3	1	3	7.35	1
043-03-4	Assam	Kamrup Metropolitan	43	3	7	25	3	2	3	9.48	1	8.93	1
043-04-1	Assam	Kamrup Metropolitan	43	4	4	26	3	1	3	10.1	1
043-04-2	Assam	Kamrup Metropolitan	43	4	4	9	1	1	3	7.93	1
043-04-3	Assam	Kamrup Metropolitan	43	4	4	14	2	1	3	8.48	1
043-06-1	Assam	Kamrup Metropolitan	43	6	3	17	3	2	3	2.92	1
043-07-3	Assam	Kamrup Metropolitan	43	7	4	6	1	1	3	8.77	1
043-07-4	Assam	Kamrup Metropolitan	43	7	4	14	2	2	3	8.1	1
043-08-1	Assam	Kamrup Metropolitan	43	8	6	17	3	1	3	8.03	1
043-09-1	Assam	Kamrup Metropolitan	43	9	2	25	3	2	3	11.32	1
043-12-2	Assam	Kamrup Metropolitan	43	12	4	12	2	2	3	8.6	1
043-12-3	Assam	Kamrup Metropolitan	43	12	4	14	2	2	3	3.48	1
043-15-1	Assam	Kamrup Metropolitan	43	15	3	9	1	2	3	6.92	1
044-05-3	Assam	Kamrup Metropolitan	44	5	4	17	3	2	2	13.35	1
044-05-4	Assam	Kamrup Metropolitan	44	5	4	8	1	1	2	4.79	1
044-08-3	Assam	Kamrup Metropolitan	44	8	3	8	1	2	2	3.31	1
044-09-3	Assam	Kamrup Metropolitan	44	9	4	14	2	1	2	3.13	1
044-09-4	Assam	Kamrup Metropolitan	44	9	4	13	2	1	2	1.22	1
044-10-2	Assam	Kamrup Metropolitan	44	10	2	26	3	2	2	12.12	1
044-14-2	Assam	Kamrup Metropolitan	44	14	3	17	3	1	2	6.89	1
044-15-2	Assam	Kamrup Metropolitan	44	15	2	8	1	2	2	4.41	1	4.27	1
044-20-3	Assam	Kamrup Metropolitan	44	20	4	13	2	2	2	8.46	1
044-20-4	Assam	Kamrup Metropolitan	44	20	4	7	1	2	2	1.37	1
044-21-2	Assam	Kamrup Metropolitan	44	21	2	13	2	1	2	10.98	1
044-24-2	Assam	Kamrup Metropolitan	44	24	2	28	3	2	2	2.9	1
045-01-4	Assam	Kamrup Metropolitan	45	1	4	17	3	2	3	9.91	1
045-02-1	Assam	Kamrup Metropolitan	45	2	2	22	3	1	3	8.58	1
045-03-3	Assam	Kamrup Metropolitan	45	3	4	15	2	2	3	4.86	1
045-04-1	Assam	Kamrup Metropolitan	45	4	3	30	3	1	3	9.72	1
045-05-1	Assam	Kamrup Metropolitan	45	5	4	26	3	1	3	11.95	1
045-06-2	Assam	Kamrup Metropolitan	45	6	4	28	3	2	3	9.75	1
045-06-3	Assam	Kamrup Metropolitan	45	6	4	8	1	1	3	2.33	1
045-07-3	Assam	Kamrup Metropolitan	45	7	4	15	2	1	3	1.58	1
045-07-4	Assam	Kamrup Metropolitan	45	7	4	9	1	2	3	10.03	1
045-08-1	Assam	Kamrup Metropolitan	45	8	3	30	3	1	3	11.9	1
045-09-2	Assam	Kamrup Metropolitan	45	9	4	16	3	1	3	2.05	1
045-12-2	Assam	Kamrup Metropolitan	45	12	3	24	3	2	3	7.95	1
045-13-3	Assam	Kamrup Metropolitan	45	13	3	18	3	1	3	8.16	1
045-14-3	Assam	Kamrup Metropolitan	45	14	4	11	2	2	3	4.16	1
045-14-4	Assam	Kamrup Metropolitan	45	14	4	7	1	1	3	2.32	1	2.81	1
045-15-3	Assam	Kamrup Metropolitan	45	15	3	11	2	1	3	2.79	1
045-21-2	Assam	Kamrup Metropolitan	45	21	3	28	3	2	3	11.11	1
045-22-3	Assam	Kamrup Metropolitan	45	22	4	11	2	1	3	8.8	1
045-22-4	Assam	Kamrup Metropolitan	45	22	4	8	1	1	3	12.4	1
045-23-3	Assam	Kamrup Metropolitan	45	23	3	13	2	2	3	5.46	1
045-24-2	Assam	Kamrup Metropolitan	45	24	2	30	3	2	3	11.22	1
046-02-1	Assam	Kamrup Metropolitan	46	2	5	29	3	2	3	1.32	1
046-02-2	Assam	Kamrup Metropolitan	46	2	5	9	1	2	3	3.13	1
046-03-2	Assam	Kamrup Metropolitan	46	3	4	17	3	2	3	7.56	1
046-03-3	Assam	Kamrup Metropolitan	46	3	4	16	3	2	3	1.18	1
046-04-3	Assam	Kamrup Metropolitan	46	4	4	29	3	2	3	8.42	1
046-07-3	Assam	Kamrup Metropolitan	46	7	4	17	3	1	3	6.29	1
046-07-4	Assam	Kamrup Metropolitan	46	7	4	15	2	2	3	10.98	1
046-08-3	Assam	Kamrup Metropolitan	46	8	3	9	1	2	3	2.25	1
046-12-3	Assam	Kamrup Metropolitan	46	12	5	16	3	2	3	3.9	1
046-12-4	Assam	Kamrup Metropolitan	46	12	5	13	2	2	3	1.76	1
046-13-2	Assam	Kamrup Metropolitan	46	13	4	28	3	2	3	1.05	1
046-13-3	Assam	Kamrup Metropolitan	46	13	4	7	1	2	3	5.56	1
046-15-1	Assam	Kamrup Metropolitan	46	15	4	28	3	2	3	11.72	1
046-16-3	Assam	Kamrup Metropolitan	46	16	3	8	1	1	3	1.67	1	3.22	1
046-19-3	Assam	Kamrup Metropolitan	46	19	4	15	2	1	3	6.31	1
046-20-1	Assam	Kamrup Metropolitan	46	20	2	16	3	2	3	2.07	1
047-01-1	Assam	Kamrup Metropolitan	47	1	3	9	1	1	3	2.99	1
047-01-2	Assam	Kamrup Metropolitan	47	1	3	17	3	2	3	8.64	1
047-02-1	Assam	Kamrup Metropolitan	47	2	4	16	3	1	3	8.64	1
047-03-1	Assam	Kamrup Metropolitan	47	3	3	24	3	2	3	11.2	1
047-03-3	Assam	Kamrup Metropolitan	47	3	3	22	3	2	3	10.96	1
047-06-1	Assam	Kamrup Metropolitan	47	6	6	26	3	1	3	3.65	1
047-08-1	Assam	Kamrup Metropolitan	47	8	5	9	1	1	3	0.42	0
047-09-1	Assam	Kamrup Metropolitan	47	9	2	30	3	1	3	8.95	1
047-10-1	Assam	Kamrup Metropolitan	47	10	3	12	2	2	3	8.69	1
047-13-1	Assam	Kamrup Metropolitan	47	13	3	16	3	2	3	8.95	1
047-15-1	Assam	Kamrup Metropolitan	47	15	3	29	3	1	3	10.48	1
047-16-1	Assam	Kamrup Metropolitan	47	16	3	21	3	1	3	8.91	1
047-17-2	Assam	Kamrup Metropolitan	47	17	3	21	3	2	3	9.47	1
047-18-1	Assam	Kamrup Metropolitan	47	18	9	13	2	1	3	1.54	1
047-18-3	Assam	Kamrup Metropolitan	47	18	9	20	3	2	3	11.77	1
047-19-1	Assam	Kamrup Metropolitan	47	19	4	7	1	2	3	0.6	0
047-20-1	Assam	Kamrup Metropolitan	47	20	4	21	3	2	3	0.42	0	0.51	0
047-22-1	Assam	Kamrup Metropolitan	47	22	2	13	2	1	3	1.75	1
047-23-1	Assam	Kamrup Metropolitan	47	23	3	23	3	2	3	8.98	1
047-24-1	Assam	Kamrup Metropolitan	47	24	5	24	3	2	3	9.54	1
047-24-5	Assam	Kamrup Metropolitan	47	24	5	13	2	1	3	8.69	1
047-25-1	Assam	Kamrup Metropolitan	47	25	3	9	1	1	3	0.85	0
047-26-1	Assam	Kamrup Metropolitan	47	26	1	17	3	1	3	14.76	1
048-01-1	Assam	Kamrup Metropolitan	48	1	2	12	2	2	2	7.78	1
048-02-1	Assam	Kamrup Metropolitan	48	2	2	8	1	1	2	6.16	1
048-02-2	Assam	Kamrup Metropolitan	48	2	2	10	1	1	2	6.46	1
048-03-1	Assam	Kamrup Metropolitan	48	3	5	19	3	2	2	1.07	1
048-04-1	Assam	Kamrup Metropolitan	48	4	1	30	3	2	2	8.94	1
048-05-1	Assam	Kamrup Metropolitan	48	5	2	13	2	2	2	5.66	1
048-05-2	Assam	Kamrup Metropolitan	48	5	2	8	1	1	2	0.54	0
048-06-1	Assam	Kamrup Metropolitan	48	6	2	17	3	1	2	7.86	1
048-07-1	Assam	Kamrup Metropolitan	48	7	2	25	3	2	2	10.38	1
048-07-2	Assam	Kamrup Metropolitan	48	7	2	19	3	1	2	14.56	1
048-10-1	Assam	Kamrup Metropolitan	48	10	1	13	2	1	2	9.57	1
048-11-2	Assam	Kamrup Metropolitan	48	11	2	7	1	1	2	1.07	1
048-12-2	Assam	Kamrup Metropolitan	48	12	2	11	2	1	2	1.26	1
048-15-1	Assam	Kamrup Metropolitan	48	15	1	30	3	2	2	9.96	1	9.88	1
048-17-1	Assam	Kamrup Metropolitan	48	17	1	13	2	2	2	7.83	1
048-18-3	Assam	Kamrup Metropolitan	48	18	4	22	3	1	2	1.23	1
048-18-4	Assam	Kamrup Metropolitan	48	18	4	21	3	1	2	1.52	1
048-19-2	Assam	Kamrup Metropolitan	48	19	3	30	3	2	2	8.19	1
048-19-3	Assam	Kamrup Metropolitan	48	19	3	8	1	2	2	1.28	1
048-20-1	Assam	Kamrup Metropolitan	48	20	1	13	2	1	2	2.19	1
049-01-3	Assam	Kamrup Metropolitan	49	1	4	17	3	1	2	4.07	1
049-01-4	Assam	Kamrup Metropolitan	49	1	4	9	1	1	2	1.06	1
049-02-3	Assam	Kamrup Metropolitan	49	2	3	11	2	1	2	1.34	1
049-04-2	Assam	Kamrup Metropolitan	49	4	2	25	3	2	2	10.78	1
049-08-3	Assam	Kamrup Metropolitan	49	8	3	9	1	1	2	7.76	1
049-09-3	Assam	Kamrup Metropolitan	49	9	4	13	2	1	2	11.18	1
049-09-4	Assam	Kamrup Metropolitan	49	9	4	10	1	1	2	5.16	1
049-11-3	Assam	Kamrup Metropolitan	49	11	3	20	3	1	2	9.22	1
049-12-3	Assam	Kamrup Metropolitan	49	12	3	22	3	1	2	1.18	1
049-13-1	Assam	Kamrup Metropolitan	49	13	1	26	3	2	2	9.75	1
049-14-2	Assam	Kamrup Metropolitan	49	14	4	27	3	2	2	10.83	1
049-14-3	Assam	Kamrup Metropolitan	49	14	4	10	1	1	2	1.37	1
049-14-4	Assam	Kamrup Metropolitan	49	14	4	8	1	1	2	1.63	1
049-18-2	Assam	Kamrup Metropolitan	49	18	2	30	3	2	2	11.87	1	9.1	1
049-19-2	Assam	Kamrup Metropolitan	49	19	2	17	3	2	2	7.2	1
049-21-3	Assam	Kamrup Metropolitan	49	21	3	9	1	1	2	5.46	1
049-22-3	Assam	Kamrup Metropolitan	49	22	3	17	3	1	2	9.31	1
049-23-1	Assam	Kamrup Metropolitan	49	23	2	29	3	1	2	10.55	1
049-23-2	Assam	Kamrup Metropolitan	49	23	2	23	3	2	2	10.21	1
049-24-1	Assam	Kamrup Metropolitan	49	24	2	23	3	1	2	8.83	1
049-24-2	Assam	Kamrup Metropolitan	49	24	2	17	3	1	2	9.71	1
050-02-3	Assam	Kamrup Metropolitan	50	2	3	11	2	2	2	2.75	1
050-04-1	Assam	Kamrup Metropolitan	50	4	2	12	2	2	2	2.71	1
050-04-2	Assam	Kamrup Metropolitan	50	4	2	9	1	2	2	0.87	0
050-06-2	Assam	Kamrup Metropolitan	50	6	3	28	3	2	2	1.08	1
050-06-3	Assam	Kamrup Metropolitan	50	6	3	30	3	2	2	8.63	1
050-07-1	Assam	Kamrup Metropolitan	50	7	1	29	3	2	2	0.93	0
050-10-1	Assam	Kamrup Metropolitan	50	10	1	12	2	1	2	2.83	1
050-11-1	Assam	Kamrup Metropolitan	50	11	1	11	2	2	2	3.4	1
050-12-1	Assam	Kamrup Metropolitan	50	12	1	8	1	1	2	0.8	0
050-13-2	Assam	Kamrup Metropolitan	50	13	2	12	2	1	2	9.45	1
050-17-1	Assam	Kamrup Metropolitan	50	17	1	24	3	1	2	11.41	1
050-19-1	Assam	Kamrup Metropolitan	50	19	2	14	2	2	2	9.9	1
050-19-2	Assam	Kamrup Metropolitan	50	19	2	7	1	2	2	8.15	1	8.16	1
050-22-1	Assam	Kamrup Metropolitan	50	22	2	28	3	2	2	16.51	1
050-22-2	Assam	Kamrup Metropolitan	50	22	2	19	3	2	2	0.92	0
050-23-1	Assam	Kamrup Metropolitan	50	23	1	20	3	1	2	8.46	1
050-24-1	Assam	Kamrup Metropolitan	50	24	2	12	2	2	2	3.28	1
050-24-2	Assam	Kamrup Metropolitan	50	24	2	12	2	1	2	1.22	1
050-25-1	Assam	Kamrup Metropolitan	50	25	1	8	1	1	2	0.99	0
050-26-2	Assam	Kamrup Metropolitan	50	26	2	21	3	2	2	0.95	0
051-01-2	Assam	Udalguri	51	1	3	17	3	2	1	0.57	0
051-01-3	Assam	Udalguri	51	1	3	16	3	2	1	0.73	0
051-02-1	Assam	Udalguri	51	2	3	8	1	1	1	0.63	0
051-03-1	Assam	Udalguri	51	3	2	30	3	1	1	10.02	1
051-04-2	Assam	Udalguri	51	4	2	24	3	2	1	8.98	1
051-05-5	Assam	Udalguri	51	5	7	16	3	1	1	15.42	1
051-05-7	Assam	Udalguri	51	5	7	17	3	2	1	2.04	1
051-08-1	Assam	Udalguri	51	8	1	8	1	2	1	2.78	1
051-09-1	Assam	Udalguri	51	9	2	16	3	1	1	9.28	1
051-09-2	Assam	Udalguri	51	9	2	17	3	1	1	13.07	1
051-17-1	Assam	Udalguri	51	17	1	7	1	2	1	8.04	1
051-19-2	Assam	Udalguri	51	19	2	30	3	1	1	8.07	1
051-20-1	Assam	Udalguri	51	20	2	12	2	1	1	8.35	1	8.84	1
051-20-2	Assam	Udalguri	51	20	2	8	1	2	1	9.16	1
051-21-2	Assam	Udalguri	51	21	2	17	3	2	1	10.42	1
052-02-3	Assam	Udalguri	52	2	6	17	3	1	1	4.14	1
052-02-4	Assam	Udalguri	52	2	6	14	2	2	1	0.62	0
052-04-1	Assam	Udalguri	52	4	2	8	1	1	1	0.5	0
052-05-1	Assam	Udalguri	52	5	4	30	3	2	1	2.24	1
052-06-1	Assam	Udalguri	52	6	4	17	3	1	1	0.65	0
052-07-1	Assam	Udalguri	52	7	3	29	3	1	1	9.18	1
052-07-2	Assam	Udalguri	52	7	3	14	2	2	1	0.82	0
052-09-1	Assam	Udalguri	52	9	3	8	1	2	1	0.38	0
052-11-2	Assam	Udalguri	52	11	4	30	3	2	1	7.84	1
052-11-3	Assam	Udalguri	52	11	4	15	2	2	1	3.52	1
052-12-1	Assam	Udalguri	52	12	2	16	3	2	1	0.66	0
052-12-2	Assam	Udalguri	52	12	2	9	1	1	1	1.41	1
052-12-4	Assam	Udalguri	52	12	2	27	3	2	1	7.12	1
052-14-1	Assam	Udalguri	52	14	5	9	1	2	1	3.83	1
052-14-2	Assam	Udalguri	52	14	5	17	3	2	1	0.58	0
052-14-3	Assam	Udalguri	52	14	5	24	3	1	1	7.56	1
052-14-4	Assam	Udalguri	52	14	5	21	3	1	1	2.4	1
052-15-1	Assam	Udalguri	52	15	3	28	3	2	1	11.11	1	11.48	1
052-16-2	Assam	Udalguri	52	16	5	17	3	1	1	3.46	1
052-16-3	Assam	Udalguri	52	16	5	19	3	1	1	1.47	1
053-01-2	Assam	Udalguri	53	1	3	8	1	2	1	1.03	1
053-02-2	Assam	Udalguri	53	2	4	30	3	2	1	2.55	1
053-02-3	Assam	Udalguri	53	2	4	14	2	1	1	10.25	1
053-03-3	Assam	Udalguri	53	3	5	28	3	2	1	8.49	1
053-04-4	Assam	Udalguri	53	4	4	12	2	1	1	12.05	1
053-05-2	Assam	Udalguri	53	5	4	29	3	2	1	15.89	1
053-06-1	Assam	Udalguri	53	6	4	27	3	2	1	2.48	1
053-06-2	Assam	Udalguri	53	6	4	8	1	1	1	0.6	0
053-08-1	Assam	Udalguri	53	8	2	30	3	2	1	10.34	1
053-08-2	Assam	Udalguri	53	8	2	10	1	1	1	1.59	1
053-09-3	Assam	Udalguri	53	9	3	14	2	1	1	0.7	0
053-13-3	Assam	Udalguri	53	13	3	13	2	2	1	0.51	0
053-14-2	Assam	Udalguri	53	14	4	30	3	2	1	13.41	1
053-14-4	Assam	Udalguri	53	14	4	7	1	1	1	7.11	1
053-16-2	Assam	Udalguri	53	16	3	16	3	2	1	5.77	1
053-18-1	Assam	Udalguri	53	18	2	26	3	2	1	8.92	1
053-19-1	Assam	Udalguri	53	19	3	30	3	2	1	11.33	1
053-19-3	Assam	Udalguri	53	19	3	14	2	1	1	4.71	1	3.32	1
053-20-1	Assam	Udalguri	53	20	3	27	3	2	1	14.15	1
053-20-3	Assam	Udalguri	53	20	3	25	3	2	1	3.85	1
053-21-2	Assam	Udalguri	53	21	2	7	1	2	1	2.37	1
053-22-4	Assam	Udalguri	53	22	5	14	2	2	1	2.79	1
054-01-2	Assam	Udalguri	54	1	6	25	3	2	1	8.89	1
054-01-5	Assam	Udalguri	54	1	6	27	3	2	1	10.13	1
054-02-2	Assam	Udalguri	54	2	3	26	3	2	1	10.17	1
054-03-1	Assam	Udalguri	54	3	3	30	3	1	1	16.44	1
054-03-2	Assam	Udalguri	54	3	3	27	3	2	1	4.89	1
054-04-4	Assam	Udalguri	54	4	4	18	3	2	1	7.4	1
054-05-3	Assam	Udalguri	54	5	4	11	2	2	1	8.59	1
054-05-4	Assam	Udalguri	54	5	4	8	1	2	1	9.29	1
054-06-3	Assam	Udalguri	54	6	3	12	2	2	1	8.12	1
054-07-3	Assam	Udalguri	54	7	5	21	3	2	1	6.44	1
054-08-1	Assam	Udalguri	54	8	3	29	3	1	1	9.46	1
054-09-2	Assam	Udalguri	54	9	5	29	3	2	1	11.25	1
054-10-2	Assam	Udalguri	54	10	2	24	3	2	1	10.59	1
054-12-3	Assam	Udalguri	54	12	4	13	2	1	1	8.24	1
054-12-4	Assam	Udalguri	54	12	4	7	1	1	1	9.77	1
054-13-3	Assam	Udalguri	54	13	3	13	2	1	1	11.76	1	12.07	1
054-19-2	Assam	Udalguri	54	19	2	29	3	2	1	11.9	1
054-20-3	Assam	Udalguri	54	20	4	14	2	1	1	8.59	1
054-20-4	Assam	Udalguri	54	20	4	9	1	2	1	9.99	1
054-21-3	Assam	Udalguri	54	21	3	13	2	2	1	1.77	1
054-23-2	Assam	Udalguri	54	23	2	26	3	2	1	12.02	1
054-25-2	Assam	Udalguri	54	25	3	22	3	2	1	9.81	1
054-26-2	Assam	Udalguri	54	26	4	30	3	2	1	11.91	1
054-27-3	Assam	Udalguri	54	27	3	16	3	2	1	19.88	1
054-28-3	Assam	Udalguri	54	28	3	14	2	2	1	7.43	1
054-29-3	Assam	Udalguri	54	29	3	9	1	2	1	8.3	1
055-01-1	Assam	Udalguri	55	1	4	19	3	2	1	1.32	1
055-02-1	Assam	Udalguri	55	2	5	15	2	2	1	1.94	1
055-02-3	Assam	Udalguri	55	2	5	8	1	1	1	1.65	1
055-04-1	Assam	Udalguri	55	4	3	17	3	1	1	9.13	1
055-05-2	Assam	Udalguri	55	5	2	12	2	2	1	0.85	0
055-06-1	Assam	Udalguri	55	6	2	30	3	2	1	10.2	1
055-07-1	Assam	Udalguri	55	7	3	15	2	1	1	2.55	1
055-10-1	Assam	Udalguri	55	10	1	8	1	2	1	9.1	1
055-11-2	Assam	Udalguri	55	11	6	17	3	2	1	2.59	1
055-11-3	Assam	Udalguri	55	11	6	25	3	2	1	3.73	1	4.31	1
055-12-1	Assam	Udalguri	55	12	2	27	3	1	1	9.91	1
055-12-2	Assam	Udalguri	55	12	2	30	3	2	1	9.74	1
055-13-1	Assam	Udalguri	55	13	1	8	1	2	1	12.36	1
055-14-1	Assam	Udalguri	55	14	1	17	3	2	1	0.81	0
055-16-2	Assam	Udalguri	55	16	3	26	3	2	1	8.46	1
055-17-1	Assam	Udalguri	55	17	2	20	3	1	1	7.99	1
055-18-1	Assam	Udalguri	55	18	2	27	3	2	1	11.63	1
055-18-2	Assam	Udalguri	55	18	2	27	3	2	1	8.62	1
055-19-1	Assam	Udalguri	55	19	1	17	3	2	1	11.25	1
055-20-1	Assam	Udalguri	55	20	1	17	3	1	1	1.54	1
056-01-1	Assam	Udalguri	56	1	3	30	3	2	1	9.23	1
056-01-2	Assam	Udalguri	56	1	3	15	2	2	1	0.95	0
056-02-1	Assam	Udalguri	56	2	3	25	3	2	1	9.83	1
056-03-2	Assam	Udalguri	56	3	5	17	3	2	1	10.11	1
056-03-3	Assam	Udalguri	56	3	5	28	3	1	1	10.54	1
056-04-1	Assam	Udalguri	56	4	3	26	3	2	1	15.11	1
056-04-2	Assam	Udalguri	56	4	3	8	1	2	1	2.54	1
056-05-4	Assam	Udalguri	56	5	4	17	3	1	1	9.58	1
056-06-1	Assam	Udalguri	56	6	5	13	2	2	1	1.48	1	2.13	1
056-06-2	Assam	Udalguri	56	6	5	8	1	2	1	0.53	0
056-09-1	Assam	Udalguri	56	9	2	17	3	1	1	16.62	1
056-11-1	Assam	Udalguri	56	11	2	17	3	1	1	3.62	1
056-12-1	Assam	Udalguri	56	12	3	8	1	1	1	6.51	1
056-12-2	Assam	Udalguri	56	12	3	24	3	1	1	8.4	1
056-12-3	Assam	Udalguri	56	12	3	22	3	2	1	11.87	1
056-14-2	Assam	Udalguri	56	14	4	17	3	1	1	2.55	1
056-15-2	Assam	Udalguri	56	15	2	16	3	1	1	10.42	1
056-16-1	Assam	Udalguri	56	16	2	9	1	2	1	2.44	1
057-01-3	Assam	Udalguri	57	1	4	17	3	1	1	1.22	1
057-01-4	Assam	Udalguri	57	1	4	15	2	3	1	0.68	0
057-02-3	Assam	Udalguri	57	2	3	27	3	1	1	7.39	1
057-03-2	Assam	Udalguri	57	3	2	7	1	2	1	1.16	1
057-05-3	Assam	Udalguri	57	5	4	13	2	2	1	6.85	1
057-05-4	Assam	Udalguri	57	5	4	9	1	1	1	0.46	0
057-07-2	Assam	Udalguri	57	7	2	14	2	2	1	2.46	1
057-09-2	Assam	Udalguri	57	9	2	25	3	2	1	13.79	1
057-10-4	Assam	Udalguri	57	10	4	17	3	3	1	0.85	0
057-11-2	Assam	Udalguri	57	11	2	17	3	1	1	8.15	1
057-12-2	Assam	Udalguri	57	12	3	30	3	2	1	11.61	1	11.87	1
057-12-3	Assam	Udalguri	57	12	3	9	1	2	1	9.99	1
057-14-3	Assam	Udalguri	57	14	5	26	3	1	1	10.92	1
057-14-4	Assam	Udalguri	57	14	5	17	3	2	1	10.78	1
057-14-5	Assam	Udalguri	57	14	5	30	3	2	1	2.76	1
057-15-1	Assam	Udalguri	57	15	2	29	3	1	1	0.36	0
057-16-1	Assam	Udalguri	57	16	2	28	3	1	1	2.03	1
057-16-2	Assam	Udalguri	57	16	2	25	3	2	1	9.26	1
057-17-2	Assam	Udalguri	57	17	2	17	3	1	1	0.74	0
057-18-2	Assam	Udalguri	57	18	2	9	1	1	1	8.35	1
058-01-3	Assam	Udalguri	58	1	3	15	2	1	1	0.8	0
058-02-3	Assam	Udalguri	58	2	4	14	2	2	1	1.73	1
058-02-4	Assam	Udalguri	58	2	4	8	1	2	1	0.59	0
058-03-3	Assam	Udalguri	58	3	5	28	3	2	1	9.92	1
058-04-3	Assam	Udalguri	58	4	5	14	2	2	1	0.86	0
058-04-4	Assam	Udalguri	58	4	5	12	2	2	1	0.49	0
058-04-5	Assam	Udalguri	58	4	5	7	1	1	1	1.25	1
058-05-3	Assam	Udalguri	58	5	3	21	3	2	1	0.64	0
058-06-1	Assam	Udalguri	58	6	3	28	3	1	1	3.88	1
058-08-4	Assam	Udalguri	58	8	4	16	3	1	1	8.95	1	8.96	1
058-09-3	Assam	Udalguri	58	9	3	17	3	2	1	9.81	1
058-10-2	Assam	Udalguri	58	10	2	19	3	1	1	9.92	1
058-11-2	Assam	Udalguri	58	11	2	30	3	2	1	11.18	1
058-12-3	Assam	Udalguri	58	12	3	8	1	1	1	11.9	1
058-20-3	Assam	Udalguri	58	20	3	17	3	1	1	8.37	1
058-21-4	Assam	Udalguri	58	21	4	8	1	1	1	9.76	1
058-22-2	Assam	Udalguri	58	22	2	17	3	1	1	9.22	1
058-23-1	Assam	Udalguri	58	23	2	29	3	1	1	11.07	1
058-25-3	Assam	Udalguri	58	25	3	25	3	1	1	9.8	1
059-01-1	Assam	Udalguri	59	1	1	10	1	1	1	0.68	0
059-02-1	Assam	Udalguri	59	2	1	11	2	2	1	1.28	1
059-03-2	Assam	Udalguri	59	3	2	7	1	2	1	0.92	0
059-04-1	Assam	Udalguri	59	4	1	27	3	2	1	8.17	1
059-05-2	Assam	Udalguri	59	5	3	21	3	2	1	0.7	0
059-06-1	Assam	Udalguri	59	6	1	18	3	1	1	9.64	1
059-08-1	Assam	Udalguri	59	8	2	14	2	2	1	1.54	1
059-08-2	Assam	Udalguri	59	8	2	19	3	2	1	0.66	0
059-09-1	Assam	Udalguri	59	9	1	14	2	2	1	1.23	1
059-10-1	Assam	Udalguri	59	10	1	26	3	1	1	2.22	1
059-11-1	Assam	Udalguri	59	11	1	26	3	2	1	1.84	1	3.82	1
059-12-1	Assam	Udalguri	59	12	2	21	3	2	1	1.14	1
059-13-1	Assam	Udalguri	59	13	1	8	1	2	1	1.21	1
059-14-1	Assam	Udalguri	59	14	1	23	3	1	1	3.75	1
059-16-1	Assam	Udalguri	59	16	2	14	2	2	1	1.88	1
059-16-2	Assam	Udalguri	59	16	2	11	2	2	1	1.68	1
059-17-1	Assam	Udalguri	59	17	4	18	3	1	1	0.38	0
059-17-2	Assam	Udalguri	59	17	4	19	3	2	1	3.13	1
059-17-3	Assam	Udalguri	59	17	4	8	1	1	1	2.36	1
059-18-1	Assam	Udalguri	59	18	2	25	3	2	1	1.02	1
059-18-2	Assam	Udalguri	59	18	2	23	3	1	1	4.24	1
059-19-1	Assam	Udalguri	59	19	1	23	3	1	1	0.39	0
059-22-1	Assam	Udalguri	59	22	1	27	3	1	1	1.51	1
059-23-1	Assam	Udalguri	59	23	1	28	3	1	1	8.84	1
059-26-1	Assam	Udalguri	59	26	1	30	3	2	1	9.37	1
059-28-1	Assam	Udalguri	59	28	3	18	3	2	1	6.71	1
059-28-2	Assam	Udalguri	59	28	3	10	1	2	1	1	1
059-28-3	Assam	Udalguri	59	28	3	7	1	2	1	1.44	1
059-29-1	Assam	Udalguri	59	29	1	16	3	1	1	12.83	1
060-01-1	Assam	Udalguri	60	1	9	12	2	1	1	5.7	1
060-01-4	Assam	Udalguri	60	1	9	8	1	1	1	0.67	0	0.71	0
060-01-6	Assam	Udalguri	60	1	9	22	3	1	1	3.03	1
060-01-7	Assam	Udalguri	60	1	9	30	3	1	1	4.64	1
060-01-8	Assam	Udalguri	60	1	9	19	3	2	1	0.55	0
060-02-1	Assam	Udalguri	60	2	4	12	2	1	1	9.4	1
060-04-2	Assam	Udalguri	60	4	5	9	1	1	1	12.07	1
060-04-3	Assam	Udalguri	60	4	5	19	3	1	1	10.15	1
060-05-1	Assam	Udalguri	60	5	4	22	3	1	1	10.98	1
060-06-1	Assam	Udalguri	60	6	4	17	3	1	1	10.19	1
060-06-2	Assam	Udalguri	60	6	4	15	2	1	1	6.18	1
060-07-1	Assam	Udalguri	60	7	2	24	3	2	1	9.99	1
060-07-2	Assam	Udalguri	60	7	2	28	3	1	1	10.62	1
060-08-1	Assam	Udalguri	60	8	3	25	3	1	1	11.27	1
060-11-1	Assam	Udalguri	60	11	3	20	3	1	1	11.57	1
060-12-1	Assam	Udalguri	60	12	4	19	3	1	1	11.63	1
060-13-1	Assam	Udalguri	60	13	3	13	2	1	1	8.9	1
060-14-1	Assam	Udalguri	60	14	3	15	2	1	1	11.86	1
060-14-3	Assam	Udalguri	60	14	3	8	1	1	1	12.29	1
060-15-1	Assam	Udalguri	60	15	5	25	3	2	1	11.79	1
060-16-1	Assam	Udalguri	60	16	3	20	3	1	1	12.13	1
060-17-1	Assam	Udalguri	60	17	5	20	3	1	1	12.68	1	10.93	1
060-20-1	Assam	Udalguri	60	20	4	15	2	1	1	10.25	1
060-21-1	Assam	Udalguri	60	21	3	20	3	1	1	11.21	1
060-22-2	Assam	Udalguri	60	22	3	13	2	1	1	10.04	1
060-22-3	Assam	Udalguri	60	22	3	8	1	2	1	12.63	1
061-04-1	Bihar	Madhubani	61	4	6	30	3	1	1	9.14	1
061-10-1	Bihar	Madhubani	61	10	12	28	3	1	1	10.89	1
061-11-1	Bihar	Madhubani	61	11	5	9	1	1	1	8.54	1
061-12-1	Bihar	Madhubani	61	12	5	12	2	2	1	5.76	1
061-13-1	Bihar	Madhubani	61	13	3	7	1	2	1	2.99	1
061-14-1	Bihar	Madhubani	61	14	4	8	1	1	1	11.64	1
061-15-1	Bihar	Madhubani	61	15	6	23	3	1	1	9.73	1
061-18-1	Bihar	Madhubani	61	18	7	16	3	2	1	7.75	1
061-19-1	Bihar	Madhubani	61	19	7	16	3	2	1	9	1
061-20-1	Bihar	Madhubani	61	20	20	13	2	2	1	12.87	1
061-20-2	Bihar	Madhubani	61	20	20	12	2	1	1	8.94	1
061-21-1	Bihar	Madhubani	61	21	3	17	3	2	1	9.47	1
061-22-1	Bihar	Madhubani	61	22	6	12	2	2	1	10.89	1
061-23-1	Bihar	Madhubani	61	23	7	28	3	1	1	9.48	1
061-25-1	Bihar	Madhubani	61	25	5	13	2	1	1	10.62	1
061-28-1	Bihar	Madhubani	61	28	6	21	3	1	1	8.8	1	9.67	1
061-29-1	Bihar	Madhubani	61	29	5	30	3	1	1	8.78	1
061-32-1	Bihar	Madhubani	61	32	5	10	1	1	1	8.11	1
061-37-1	Bihar	Madhubani	61	37	6	20	3	1	1	9.79	1
062-01-1	Bihar	Madhubani	62	1	3	6	1	1	1	8.65	1
062-02-1	Bihar	Madhubani	62	2	8	8	1	1	1	8.92	1
062-02-2	Bihar	Madhubani	62	2	8	11	2	1	1	8.85	1
062-02-3	Bihar	Madhubani	62	2	8	13	2	1	1	9.27	1
062-02-4	Bihar	Madhubani	62	2	8	15	2	2	1	8.83	1
062-03-1	Bihar	Madhubani	62	3	4	16	3	1	1	7.12	1
062-04-1	Bihar	Madhubani	62	4	5	7	1	2	1	6.84	1
062-04-2	Bihar	Madhubani	62	4	5	15	2	1	1	9.93	1
062-05-1	Bihar	Madhubani	62	5	5	12	2	2	1	10.87	1
062-05-2	Bihar	Madhubani	62	5	5	17	3	1	1	10.63	1
062-06-1	Bihar	Madhubani	62	6	7	18	3	2	1	8.55	1
062-06-2	Bihar	Madhubani	62	6	7	18	3	1	1	8.91	1
062-07-1	Bihar	Madhubani	62	7	5	10	1	2	1	8.54	1
062-07-2	Bihar	Madhubani	62	7	5	18	3	1	1	9.53	1
062-10-1	Bihar	Madhubani	62	10	6	7	1	1	1	6.11	1
062-12-2	Bihar	Madhubani	62	12	6	24	3	2	1	9.05	1
062-13-1	Bihar	Madhubani	62	13	7	23	3	2	1	6.78	1	7.94	1
062-14-1	Bihar	Madhubani	62	14	8	23	3	2	1	9.31	1
062-20-1	Bihar	Madhubani	62	20	3	26	3	1	1	10.63	1
063-01-1	Bihar	Madhubani	63	1	1	7	1	1	1	8.98	1
063-02-1	Bihar	Madhubani	63	2	1	9	1	1	1	11.08	1
063-03-1	Bihar	Madhubani	63	3	1	28	3	1	1	11.37	1
063-05-1	Bihar	Madhubani	63	5	1	16	3	1	1	8.92	1
063-06-1	Bihar	Madhubani	63	6	1	17	3	2	1	7.45	1
063-08-1	Bihar	Madhubani	63	8	1	17	3	2	1	8.67	1
063-09-1	Bihar	Madhubani	63	9	1	16	3	2	1	10.41	1
063-11-1	Bihar	Madhubani	63	11	1	14	2	2	1	8.24	1
063-12-1	Bihar	Madhubani	63	12	1	17	3	2	1	10.83	1
063-14-1	Bihar	Madhubani	63	14	1	20	3	2	1	9.32	1
063-15-1	Bihar	Madhubani	63	15	1	9	1	1	1	9.98	1
063-16-1	Bihar	Madhubani	63	16	1	17	3	1	1	8.34	1
063-17-1	Bihar	Madhubani	63	17	1	15	2	1	1	7.36	1
063-19-1	Bihar	Madhubani	63	19	1	19	3	1	1	10.95	1
063-23-1	Bihar	Madhubani	63	23	1	21	3	2	1	9.12	1
063-27-1	Bihar	Madhubani	63	27	1	18	3	1	1	10.51	1
063-29-1	Bihar	Madhubani	63	29	1	21	3	2	1	9.91	1
063-30-1	Bihar	Madhubani	63	30	1	30	3	2	1	9.3	1	9.17	1
063-31-1	Bihar	Madhubani	63	31	1	30	3	2	1	8.42	1
063-35-1	Bihar	Madhubani	63	35	1	18	3	1	1	9.97	1
063-38-1	Bihar	Madhubani	63	38	1	23	3	1	1	12.2	1
063-40-1	Bihar	Madhubani	63	40	1	8	1	2	1	10.39	1
064-01-1	Bihar	Madhubani	64	1	4	9	1	1	1	8.41	1
064-02-1	Bihar	Madhubani	64	2	5	7	1	1	1	6.78	1
064-02-3	Bihar	Madhubani	64	2	5	8	1	2	1	7.28	1
064-03-1	Bihar	Madhubani	64	3	5	17	3	1	1	9.43	1
064-04-1	Bihar	Madhubani	64	4	6	17	3	1	1	9.31	1
064-05-2	Bihar	Madhubani	64	5	6	11	2	2	1	10.13	1
064-05-3	Bihar	Madhubani	64	5	6	9	1	2	1	9.1	1
064-06-3	Bihar	Madhubani	64	6	5	20	3	1	1	8.5	1
064-07-3	Bihar	Madhubani	64	7	8	17	3	2	1	9.6	1
064-07-4	Bihar	Madhubani	64	7	8	16	3	2	1	9.04	1
064-09-3	Bihar	Madhubani	64	9	5	17	3	1	1	9.89	1
064-10-1	Bihar	Madhubani	64	10	6	16	3	1	1	10.33	1
064-10-3	Bihar	Madhubani	64	10	6	13	2	2	1	8.71	1
064-13-3	Bihar	Madhubani	64	13	5	28	3	2	1	9.86	1
065-01-1	Bihar	Madhubani	65	1	3	12	2	2	1	8.19	1
065-02-1	Bihar	Madhubani	65	2	2	13	2	2	1	10.93	1	10.57	1
065-03-1	Bihar	Madhubani	65	3	3	8	1	2	1	7.18	1
065-04-1	Bihar	Madhubani	65	4	3	12	2	2	1	9.88	1
065-05-1	Bihar	Madhubani	65	5	3	11	2	2	1	7	1
065-06-1	Bihar	Madhubani	65	6	3	10	1	2	1	10.87	1
065-22-1	Bihar	Madhubani	65	22	4	19	3	1	1	9.25	1
065-24-1	Bihar	Madhubani	65	24	5	24	3	2	1	8.13	1
065-27-1	Bihar	Madhubani	65	27	5	11	2	1	1	8.41	1
065-31-1	Bihar	Madhubani	65	31	6	17	3	1	1	8.99	1
065-32-1	Bihar	Madhubani	65	32	2	9	1	1	1	9.07	1
065-33-1	Bihar	Madhubani	65	33	9	9	1	1	1	0.72	0
065-34-1	Bihar	Madhubani	65	34	9	6	1	1	1	2.37	1
065-35-1	Bihar	Madhubani	65	35	5	15	2	1	1	7.95	1
065-36-1	Bihar	Madhubani	65	36	1	15	2	1	1	7.95	1
065-40-1	Bihar	Madhubani	65	40	1	17	3	1	1	9.02	1
066-02-2	Bihar	Madhubani	66	2	3	18	3	2	1	10.92	1
066-06-1	Bihar	Madhubani	66	6	5	21	3	1	1	12.37	1
066-06-3	Bihar	Madhubani	66	6	5	17	3	1	1	11.72	1
066-06-5	Bihar	Madhubani	66	6	5	15	2	1	1	9.5	1
066-07-1	Bihar	Madhubani	66	7	3	14	2	1	1	10.66	1
066-07-3	Bihar	Madhubani	66	7	3	28	3	2	1	9.42	1	10.06	1
066-08-2	Bihar	Madhubani	66	8	2	14	2	1	1	7.91	1
066-09-1	Bihar	Madhubani	66	9	2	9	1	2	1	10	1
066-10-1	Bihar	Madhubani	66	10	4	30	3	2	1	7.9	1
066-10-2	Bihar	Madhubani	66	10	4	8	1	1	1	8.37	1
066-10-3	Bihar	Madhubani	66	10	4	9	1	1	1	7.01	1
066-10-4	Bihar	Madhubani	66	10	4	9	1	2	1	11.84	1
066-12-1	Bihar	Madhubani	66	12	2	17	3	1	1	13.03	1
066-13-1	Bihar	Madhubani	66	13	1	23	3	1	1	10.72	1
066-19-2	Bihar	Madhubani	66	19	2	30	3	2	1	11.58	1
066-22-1	Bihar	Madhubani	66	22	2	30	3	2	1	10.42	1
066-22-2	Bihar	Madhubani	66	22	2	25	3	2	1	10.72	1
067-01-1	Bihar	Madhubani	67	1	4	24	3	2	1	10.5	1
067-03-1	Bihar	Madhubani	67	3	5	29	3	1	1	11.41	1
067-04-1	Bihar	Madhubani	67	4	5	30	3	2	1	11.06	1
067-08-2	Bihar	Madhubani	67	8	6	30	3	2	1	8.17	1
067-10-1	Bihar	Madhubani	67	10	6	11	2	1	1	6.7	1
067-10-2	Bihar	Madhubani	67	10	6	29	3	2	1	9.02	1
067-10-3	Bihar	Madhubani	67	10	6	8	1	2	1	6.68	1
067-13-1	Bihar	Madhubani	67	13	8	21	3	1	1	7.45	1
067-13-2	Bihar	Madhubani	67	13	8	26	3	2	1	10.64	1	10.7	1
067-14-1	Bihar	Madhubani	67	14	5	27	3	1	1	11.17	1
067-17-1	Bihar	Madhubani	67	17	7	8	1	1	1	7.09	1
067-17-2	Bihar	Madhubani	67	17	7	13	2	1	1	8.61	1
067-17-3	Bihar	Madhubani	67	17	7	17	3	2	1	8.84	1
067-22-1	Bihar	Madhubani	67	22	7	29	3	2	1	8.96	1
067-22-2	Bihar	Madhubani	67	22	7	10	1	2	1	6.02	1
067-22-3	Bihar	Madhubani	67	22	7	6	1	2	1	6.02	1
067-23-2	Bihar	Madhubani	67	23	7	7	1	1	1	8	1
067-23-3	Bihar	Madhubani	67	23	7	11	2	1	1	9.25	1
067-23-4	Bihar	Madhubani	67	23	7	13	2	1	1	4.25	1
067-25-1	Bihar	Madhubani	67	25	6	13	2	2	1	0.87	0
067-25-2	Bihar	Madhubani	67	25	6	11	2	2	1	1.3	1
068-03-1	Bihar	Madhubani	68	3	6	21	3	1	1	10.04	1
068-04-1	Bihar	Madhubani	68	4	6	20	3	2	1	9.11	1
068-05-1	Bihar	Madhubani	68	5	5	20	3	1	1	5.37	1
068-06-1	Bihar	Madhubani	68	6	5	25	3	1	1	5.3	1
068-09-1	Bihar	Madhubani	68	9	4	22	3	1	1	9.53	1
068-13-1	Bihar	Madhubani	68	13	5	21	3	2	1	9.86	1
068-14-1	Bihar	Madhubani	68	14	5	15	2	2	1	8.06	1
068-15-1	Bihar	Madhubani	68	15	4	9	1	1	1	8.08	1	8.31	1
068-16-1	Bihar	Madhubani	68	16	5	17	3	2	1	9.37	1
068-17-1	Bihar	Madhubani	68	17	5	14	2	2	1	7.47	1
068-19-1	Bihar	Madhubani	68	19	6	14	2	2	1	7.71	1
068-26-1	Bihar	Madhubani	68	26	5	17	3	1	1	10.04	1
068-27-1	Bihar	Madhubani	68	27	4	14	2	1	1	9.61	1
068-28-1	Bihar	Madhubani	68	28	5	12	2	2	1	8.41	1
068-31-1	Bihar	Madhubani	68	31	5	21	3	1	1	8.66	1
068-35-1	Bihar	Madhubani	68	35	6	23	3	1	1	11.49	1
068-36-1	Bihar	Madhubani	68	36	4	7	1	1	1	1.24	1
068-37-1	Bihar	Madhubani	68	37	5	16	3	2	1	8.86	1
068-38-1	Bihar	Madhubani	68	38	5	9	1	1	1	8.1	1
068-41-1	Bihar	Madhubani	68	41	5	7	1	1	1	7.54	1
068-42-1	Bihar	Madhubani	68	42	5	9	1	2	1	8.37	1
069-01-1	Bihar	Madhubani	69	1	6	26	3	1	1	10.19	1
069-01-2	Bihar	Madhubani	69	1	6	17	3	1	1	9.03	1
069-02-2	Bihar	Madhubani	69	2	5	17	3	1	1	9.1	1
069-03-1	Bihar	Madhubani	69	3	8	19	3	1	1	10.07	1
069-03-2	Bihar	Madhubani	69	3	8	18	3	1	1	10.71	1
069-03-3	Bihar	Madhubani	69	3	8	17	3	1	1	9.93	1
069-04-1	Bihar	Madhubani	69	4	6	17	3	1	1	9.79	1	9.76	1
069-05-2	Bihar	Madhubani	69	5	4	30	3	2	1	8.23	1
069-06-1	Bihar	Madhubani	69	6	5	25	3	2	1	9.1	1
069-07-1	Bihar	Madhubani	69	7	5	13	2	1	1	9.08	1
069-07-2	Bihar	Madhubani	69	7	5	18	3	2	1	8.14	1
069-07-3	Bihar	Madhubani	69	7	5	26	3	2	1	9.44	1
069-08-2	Bihar	Madhubani	69	8	5	14	2	2	1	8.62	1
069-09-1	Bihar	Madhubani	69	9	3	19	3	1	1	10.49	1
069-10-2	Bihar	Madhubani	69	10	8	6	1	2	1	9.58	1
069-10-3	Bihar	Madhubani	69	10	8	7	1	2	1	12.28	1
069-10-4	Bihar	Madhubani	69	10	8	6	1	1	1	9.05	1
069-11-1	Bihar	Madhubani	69	11	3	17	3	2	1	4.1	1
069-13-2	Bihar	Madhubani	69	13	5	21	3	1	1	9.27	1
069-14-2	Bihar	Madhubani	69	14	4	6	1	2	1	10.57	1
070-02-1	Bihar	Madhubani	70	2	1	24	3	1	1	10.78	1
070-07-1	Bihar	Madhubani	70	7	4	20	3	2	1	10.37	1
070-07-2	Bihar	Madhubani	70	7	4	17	3	2	1	10.11	1
070-09-2	Bihar	Madhubani	70	9	3	25	3	2	1	9.82	1
070-10-2	Bihar	Madhubani	70	10	6	17	3	2	1	7.95	1
070-10-3	Bihar	Madhubani	70	10	6	16	3	1	1	11.29	1	10.89	1
070-10-4	Bihar	Madhubani	70	10	6	13	2	1	1	9.71	1
070-11-1	Bihar	Madhubani	70	11	5	8	1	1	1	9.65	1
070-16-2	Bihar	Madhubani	70	16	3	17	3	2	1	10.59	1
070-17-3	Bihar	Madhubani	70	17	7	23	3	1	1	9.03	1
070-17-4	Bihar	Madhubani	70	17	7	21	3	1	1	7.76	1
070-17-5	Bihar	Madhubani	70	17	7	25	3	2	1	9.38	1
070-20-1	Bihar	Madhubani	70	20	4	15	2	2	1	9.58	1
070-23-1	Bihar	Madhubani	70	23	5	23	3	2	1	10.41	1
070-24-3	Bihar	Madhubani	70	24	7	8	1	2	1	9.14	1
070-24-4	Bihar	Madhubani	70	24	7	12	2	2	1	9.9	1
070-24-5	Bihar	Madhubani	70	24	7	9	1	2	1	9.37	1
070-24-6	Bihar	Madhubani	70	24	7	11	2	2	1	10.27	1
070-24-7	Bihar	Madhubani	70	24	7	15	2	2	1	10.14	1
070-25-1	Bihar	Madhubani	70	25	5	13	2	2	1	7.89	1
070-25-2	Bihar	Madhubani	70	25	5	12	2	1	1	7.69	1
070-26-1	Bihar	Madhubani	70	26	4	14	2	2	1	11.01	1
070-26-2	Bihar	Madhubani	70	26	4	14	2	2	1	10.53	1
070-27-1	Bihar	Madhubani	70	27	5	9	1	2	1	6.53	1
070-27-2	Bihar	Madhubani	70	27	5	24	3	1	1	7.79	1
071-01-1	Bihar	Purnia	71	1	6	7	1	2	1	7.65	1	7.5	1
071-01-2	Bihar	Purnia	71	1	6	13	2	1	1	11.47	1
071-01-3	Bihar	Purnia	71	1	6	11	2	2	1	13.19	1
071-03-2	Bihar	Purnia	71	3	3	19	3	2	1	8.03	1
071-04-2	Bihar	Purnia	71	4	3	19	3	2	1	9.68	1
071-05-1	Bihar	Purnia	71	5	5	7	1	2	1	9.72	1
071-05-2	Bihar	Purnia	71	5	5	14	2	1	1	9.85	1
071-06-1	Bihar	Purnia	71	6	4	14	2	2	1	8.98	1
071-07-1	Bihar	Purnia	71	7	5	20	3	2	1	9.8	1
071-07-2	Bihar	Purnia	71	7	5	23	3	1	1	7.98	1
071-07-3	Bihar	Purnia	71	7	5	20	3	1	1	7.91	1
071-08-2	Bihar	Purnia	71	8	5	28	3	2	1	6.97	1
071-10-1	Bihar	Purnia	71	10	4	26	3	1	1	8.38	1
071-11-1	Bihar	Purnia	71	11	5	7	1	2	1	7.66	1
071-11-2	Bihar	Purnia	71	11	5	13	2	2	1	8.03	1
071-11-3	Bihar	Purnia	71	11	5	15	2	1	1	10.85	1
071-12-1	Bihar	Purnia	71	12	5	18	3	2	1	10.86	1
071-12-2	Bihar	Purnia	71	12	5	19	3	2	1	5.68	1
071-12-3	Bihar	Purnia	71	12	5	26	3	2	1	9.01	1
071-13-1	Bihar	Purnia	71	13	4	18	3	2	1	8.96	1
071-13-2	Bihar	Purnia	71	13	4	19	3	2	1	7.3	1	7.79	1
071-14-1	Bihar	Purnia	71	14	3	8	1	1	1	8.85	1
071-15-1	Bihar	Purnia	71	15	4	13	2	2	1	10.11	1
071-15-2	Bihar	Purnia	71	15	4	14	2	2	1	8.59	1
071-16-2	Bihar	Purnia	71	16	3	21	3	2	1	8.94	1
071-17-2	Bihar	Purnia	71	17	6	24	3	1	1	10.47	1
071-18-1	Bihar	Purnia	71	18	5	28	3	2	1	11.93	1
071-18-2	Bihar	Purnia	71	18	5	30	3	2	1	12.03	1
071-18-3	Bihar	Purnia	71	18	5	30	3	2	1	8.2	1
072-01-1	Bihar	Purnia	72	1	6	17	3	2	1	8.84	1
072-01-2	Bihar	Purnia	72	1	6	13	2	2	1	8.11	1
072-01-3	Bihar	Purnia	72	1	6	7	1	1	1	7.84	1
072-02-1	Bihar	Purnia	72	2	6	19	3	2	1	9.07	1
072-02-2	Bihar	Purnia	72	2	6	14	2	2	1	7.94	1
072-02-3	Bihar	Purnia	72	2	6	15	2	2	1	7.31	1
072-03-2	Bihar	Purnia	72	3	7	7	1	2	1	7.73	1
072-03-3	Bihar	Purnia	72	3	7	14	2	1	1	8.59	1
072-03-4	Bihar	Purnia	72	3	7	29	3	1	1	9.3	1
072-04-1	Bihar	Purnia	72	4	7	13	2	1	1	9.63	1
072-04-2	Bihar	Purnia	72	4	7	8	1	1	1	6.4	1
072-04-3	Bihar	Purnia	72	4	7	21	3	2	1	8.37	1	8.23	1
072-05-1	Bihar	Purnia	72	5	10	19	3	2	1	8.12	1
072-05-2	Bihar	Purnia	72	5	10	16	3	2	1	8.45	1
072-05-3	Bihar	Purnia	72	5	10	18	3	2	1	9.65	1
072-05-4	Bihar	Purnia	72	5	10	14	2	2	1	9.72	1
072-05-5	Bihar	Purnia	72	5	10	12	2	2	1	7.67	1
072-05-6	Bihar	Purnia	72	5	10	10	1	1	1	9.63	1
072-06-1	Bihar	Purnia	72	6	5	8	1	2	1	6.95	1
072-07-1	Bihar	Purnia	72	7	9	25	3	1	1	11.06	1
072-08-2	Bihar	Purnia	72	8	8	19	3	1	1	11.22	1
072-10-2	Bihar	Purnia	72	10	7	25	3	2	1	9.53	1
072-11-1	Bihar	Purnia	72	11	8	20	3	2	1	10.77	1
072-11-2	Bihar	Purnia	72	11	8	19	3	2	1	8.26	1
073-01-1	Bihar	Purnia	73	1	5	30	3	1	1	9.49	1
073-01-2	Bihar	Purnia	73	1	5	20	3	1	1	9.67	1
073-01-3	Bihar	Purnia	73	1	5	16	3	1	1	11.29	1
073-01-4	Bihar	Purnia	73	1	5	16	3	1	1	8.63	1
073-02-3	Bihar	Purnia	73	2	4	21	3	1	1	12.43	1
073-04-2	Bihar	Purnia	73	4	43	13	2	1	1	9.07	1
073-04-3	Bihar	Purnia	73	4	43	8	1	2	1	9.37	1
073-05-3	Bihar	Purnia	73	5	4	11	2	1	1	8	1	9.05	1
073-06-2	Bihar	Purnia	73	6	5	16	3	1	1	9.74	1
073-07-1	Bihar	Purnia	73	7	4	20	3	1	1	10.1	1
073-07-2	Bihar	Purnia	73	7	4	25	3	2	1	9.42	1
073-08-1	Bihar	Purnia	73	8	4	25	3	2	1	8.5	1
073-09-1	Bihar	Purnia	73	9	4	30	3	1	1	9.11	1
073-09-3	Bihar	Purnia	73	9	4	7	1	2	1	8.01	1
073-10-1	Bihar	Purnia	73	10	3	21	3	1	1	9.8	1
073-10-3	Bihar	Purnia	73	10	3	12	2	1	1	9.58	1
073-11-3	Bihar	Purnia	73	11	4	13	2	2	1	8.08	1
073-12-3	Bihar	Purnia	73	12	3	8	1	2	1	2.15	1
073-13-2	Bihar	Purnia	73	13	4	17	3	1	1	11.32	1
073-13-3	Bihar	Purnia	73	13	4	12	2	1	1	10.46	1
073-13-4	Bihar	Purnia	73	13	4	8	1	2	1	10.37	1
074-03-5	Bihar	Purnia	74	3	6	6	1	1	1	9.1	1
074-04-3	Bihar	Purnia	74	4	3	7	1	1	1	8.07	1
074-05-2	Bihar	Purnia	74	5	3	14	2	1	1	8.62	1
074-05-3	Bihar	Purnia	74	5	3	10	1	1	1	9.21	1
074-07-1	Bihar	Purnia	74	7	3	28	3	2	1	10.25	1	10.29	1
074-07-2	Bihar	Purnia	74	7	3	12	2	1	1	8.99	1
074-07-3	Bihar	Purnia	74	7	3	18	3	1	1	6.92	1
074-08-2	Bihar	Purnia	74	8	3	25	3	2	1	9.82	1
074-09-2	Bihar	Purnia	74	9	5	11	2	1	1	8.39	1
074-09-3	Bihar	Purnia	74	9	5	22	3	1	1	11.53	1
074-10-3	Bihar	Purnia	74	10	3	22	3	2	1	10.49	1
074-12-2	Bihar	Purnia	74	12	5	21	3	1	1	8.85	1
074-13-1	Bihar	Purnia	74	13	2	12	2	1	1	5.86	1
074-13-2	Bihar	Purnia	74	13	2	11	2	1	1	9.56	1
074-14-1	Bihar	Purnia	74	14	4	27	3	1	1	10.3	1
074-14-2	Bihar	Purnia	74	14	4	8	1	1	1	9.4	1
074-14-3	Bihar	Purnia	74	14	4	8	1	2	1	10.02	1
074-15-1	Bihar	Purnia	74	15	3	15	2	1	1	9.08	1
074-18-1	Bihar	Purnia	74	18	2	27	3	1	1	8.59	1
075-03-2	Bihar	Purnia	75	3	8	8	1	1	1	2.71	1
075-03-4	Bihar	Purnia	75	3	8	14	2	1	1	0.36	0
075-04-1	Bihar	Purnia	75	4	3	18	3	1	1	8.38	1
075-05-1	Bihar	Purnia	75	5	3	21	3	1	1	8.55	1
075-06-1	Bihar	Purnia	75	6	5	16	3	1	1	6.78	1
075-07-2	Bihar	Purnia	75	7	5	10	1	1	1	7.35	1	7.54	1
075-07-3	Bihar	Purnia	75	7	5	16	3	1	1	10.14	1
075-08-1	Bihar	Purnia	75	8	3	23	3	1	1	7.03	1
075-09-1	Bihar	Purnia	75	9	4	23	3	1	1	9.59	1
075-11-1	Bihar	Purnia	75	11	7	15	2	1	1	8.32	1
075-11-2	Bihar	Purnia	75	11	7	18	3	1	1	5.9	1
075-11-4	Bihar	Purnia	75	11	7	18	3	1	1	10.45	1
075-12-1	Bihar	Purnia	75	12	4	18	3	1	1	5.23	1
075-14-1	Bihar	Purnia	75	14	5	26	3	2	1	9.93	1
075-14-2	Bihar	Purnia	75	14	5	8	1	2	1	10.03	1
075-14-3	Bihar	Purnia	75	14	5	11	2	2	1	1.05	1
075-16-2	Bihar	Purnia	75	16	7	15	2	2	1	9.98	1
075-16-3	Bihar	Purnia	75	16	7	14	2	2	1	7.77	1
075-16-4	Bihar	Purnia	75	16	7	7	1	2	1	7.11	1
075-17-2	Bihar	Purnia	75	17	5	8	1	1	1	5.79	1
075-17-3	Bihar	Purnia	75	17	5	9	1	2	1	7.68	1
075-18-3	Bihar	Purnia	75	18	7	16	3	2	1	5.97	1
076-01-1	Bihar	Purnia	76	1	6	9	1	2	1	10	1
076-01-2	Bihar	Purnia	76	1	6	27	3	1	1	7	1
076-02-1	Bihar	Purnia	76	2	5	7	1	2	1	8.46	1
076-03-1	Bihar	Purnia	76	3	5	9	1	2	1	9.47	1	9.24	1
076-04-1	Bihar	Purnia	76	4	5	10	1	2	1	7.27	1
076-05-1	Bihar	Purnia	76	5	5	11	2	1	1	8.01	1
076-05-2	Bihar	Purnia	76	5	5	18	3	2	1	9.22	1
076-06-1	Bihar	Purnia	76	6	5	15	2	1	1	8.98	1
076-08-1	Bihar	Purnia	76	8	5	17	3	1	1	7.55	1
076-08-2	Bihar	Purnia	76	8	5	18	3	2	1	8.81	1
076-08-3	Bihar	Purnia	76	8	5	15	2	2	1	8.33	1
076-09-2	Bihar	Purnia	76	9	5	14	2	1	1	8.37	1
076-10-2	Bihar	Purnia	76	10	7	14	2	2	1	9.82	1
076-11-1	Bihar	Purnia	76	11	5	11	2	2	1	9.8	1
076-12-1	Bihar	Purnia	76	12	7	20	3	2	1	10.44	1
076-14-1	Bihar	Purnia	76	14	5	9	1	2	1	7.9	1
076-14-2	Bihar	Purnia	76	14	5	20	3	1	1	9.71	1
076-15-1	Bihar	Purnia	76	15	4	15	2	2	1	10.04	1
076-16-1	Bihar	Purnia	76	16	5	14	2	1	1	7.54	1
076-16-3	Bihar	Purnia	76	16	5	19	3	1	1	8.89	1
076-17-2	Bihar	Purnia	76	17	7	17	3	2	1	9.57	1
076-19-2	Bihar	Purnia	76	19	7	20	3	1	1	9.06	1
077-01-1	Bihar	Purnia	77	1	5	17	3	2	1	11.58	1
077-02-2	Bihar	Purnia	77	2	6	12	2	1	1	9.3	1	10.19	1
077-02-3	Bihar	Purnia	77	2	6	7	1	1	1	9.45	1
077-02-4	Bihar	Purnia	77	2	6	8	1	1	1	10.68	1
077-03-1	Bihar	Purnia	77	3	5	17	3	1	1	11.02	1
077-03-2	Bihar	Purnia	77	3	5	30	3	2	1	9.97	1
077-05-1	Bihar	Purnia	77	5	6	18	3	2	1	9.98	1
077-05-2	Bihar	Purnia	77	5	6	12	2	1	1	11.11	1
077-06-1	Bihar	Purnia	77	6	8	12	2	1	1	8.1	1
077-07-2	Bihar	Purnia	77	7	9	8	1	1	1	9.7	1
077-08-2	Bihar	Purnia	77	8	7	21	3	2	1	10.15	1
077-08-3	Bihar	Purnia	77	8	7	30	3	2	1	8.74	1
077-09-2	Bihar	Purnia	77	9	9	30	3	2	1	10.62	1
077-09-3	Bihar	Purnia	77	9	9	12	2	1	1	8.7	1
077-11-1	Bihar	Purnia	77	11	22	26	3	1	1	9.64	1
077-12-1	Bihar	Purnia	77	12	13	27	3	2	1	10.61	1
077-12-2	Bihar	Purnia	77	12	13	17	3	1	1	10.82	1
077-12-3	Bihar	Purnia	77	12	13	6	1	1	1	9.71	1
077-15-1	Bihar	Purnia	77	15	6	19	3	1	1	10.54	1
077-15-2	Bihar	Purnia	77	15	6	20	3	1	1	9.54	1
077-16-1	Bihar	Purnia	77	16	6	19	3	1	1	10.38	1
077-17-1	Bihar	Purnia	77	17	6	17	3	1	1	8.89	1	10.01	1
077-17-2	Bihar	Purnia	77	17	6	25	3	1	1	10	1
078-04-1	Bihar	Purnia	78	4	2	30	3	2	1	10.08	1
078-06-4	Bihar	Purnia	78	6	8	14	2	1	1	8.45	1
078-08-2	Bihar	Purnia	78	8	8	9	1	1	1	10.97	1
078-08-3	Bihar	Purnia	78	8	8	8	1	1	1	11.49	1
078-09-2	Bihar	Purnia	78	9	5	8	1	2	1	7.18	1
078-09-3	Bihar	Purnia	78	9	5	7	1	1	1	0.24	0
078-10-1	Bihar	Purnia	78	10	8	14	2	2	1	8.19	1
078-10-3	Bihar	Purnia	78	10	8	19	3	2	1	10.79	1
078-11-5	Bihar	Purnia	78	11	9	17	3	2	1	8.25	1
078-12-2	Bihar	Purnia	78	12	5	16	3	1	1	6.28	1
078-12-3	Bihar	Purnia	78	12	5	15	2	1	1	1.32	1
078-13-1	Bihar	Purnia	78	13	5	15	2	1	1	8.93	1
078-13-2	Bihar	Purnia	78	13	5	17	3	1	1	8.13	1
078-14-1	Bihar	Purnia	78	14	5	14	2	1	1	7.91	1
078-14-2	Bihar	Purnia	78	14	5	30	3	1	1	8.18	1
079-04-2	Bihar	Purnia	79	4	2	23	3	2	1	8.51	1
079-05-2	Bihar	Purnia	79	5	2	30	3	2	1	10.65	1
079-06-2	Bihar	Purnia	79	6	3	29	3	2	1	10.45	1
079-09-1	Bihar	Purnia	79	9	1	22	3	1	1	9.57	1	9.52	1
079-11-1	Bihar	Purnia	79	11	3	10	1	2	1	9.27	1
079-13-1	Bihar	Purnia	79	13	1	30	3	2	1	9.62	1
079-14-1	Bihar	Purnia	79	14	4	20	3	1	1	7.92	1
079-14-3	Bihar	Purnia	79	14	4	11	2	1	1	10.27	1
079-14-4	Bihar	Purnia	79	14	4	7	1	2	1	9.31	1
079-15-1	Bihar	Purnia	79	15	5	8	1	1	1	10.01	1
079-15-2	Bihar	Purnia	79	15	5	17	3	2	1	7.95	1
079-15-3	Bihar	Purnia	79	15	5	7	1	2	1	7.8	1
079-15-4	Bihar	Purnia	79	15	5	12	2	2	1	14.62	1
079-15-5	Bihar	Purnia	79	15	5	10	1	1	1	8.04	1
079-16-1	Bihar	Purnia	79	16	4	13	2	2	1	9.39	1
079-16-2	Bihar	Purnia	79	16	4	17	3	2	1	5.64	1
079-16-3	Bihar	Purnia	79	16	4	12	2	1	1	7.44	1
079-16-4	Bihar	Purnia	79	16	4	7	1	1	1	9.93	1
080-01-1	Bihar	Purnia	80	1	6	17	3	2	2	2.74	1
080-01-2	Bihar	Purnia	80	1	6	13	2	1	2	6.26	1
080-02-1	Bihar	Purnia	80	2	7	13	2	1	2	10.29	1
080-03-2	Bihar	Purnia	80	3	7	27	3	2	2	7.94	1
080-06-1	Bihar	Purnia	80	6	8	15	2	1	2	7.77	1
080-06-3	Bihar	Purnia	80	6	8	8	1	2	2	10.04	1
080-07-1	Bihar	Purnia	80	7	11	30	3	2	2	8.93	1
080-07-3	Bihar	Purnia	80	7	11	30	3	1	2	8.7	1
080-07-4	Bihar	Purnia	80	7	11	23	3	1	2	8.64	1
080-10-2	Bihar	Purnia	80	10	9	16	3	1	2	9.1	1
080-10-3	Bihar	Purnia	80	10	9	17	3	1	2	8.7	1
080-10-4	Bihar	Purnia	80	10	9	15	2	1	2	6.79	1
080-11-1	Bihar	Purnia	80	11	5	26	3	2	2	8.31	1
080-11-2	Bihar	Purnia	80	11	5	30	3	1	2	9.42	1
080-12-2	Bihar	Purnia	80	12	5	26	3	1	2	7.67	1
080-13-2	Bihar	Purnia	80	13	6	8	1	1	2	10.13	1
080-14-2	Bihar	Purnia	80	14	7	15	2	1	2	9.35	1
080-14-3	Bihar	Purnia	80	14	7	7	1	2	2	7.55	1
080-15-1	Bihar	Purnia	80	15	7	9	1	2	2	6.66	1
080-15-2	Bihar	Purnia	80	15	7	14	2	1	2	10.43	1
081-02-1	Bihar	Muzaffarpur	81	2	7	18	3	1	1	10.21	1
081-03-2	Bihar	Muzaffarpur	81	3	20	30	3	2	1	10.77	1
081-03-3	Bihar	Muzaffarpur	81	3	20	10	1	1	1	8.81	1	10.84	1
081-03-4	Bihar	Muzaffarpur	81	3	20	8	1	2	1	10.47	1
081-04-1	Bihar	Muzaffarpur	81	4	6	6	1	1	1	6.64	1
081-04-2	Bihar	Muzaffarpur	81	4	6	9	1	2	1	7.95	1
081-04-3	Bihar	Muzaffarpur	81	4	6	11	2	2	1	9.97	1
081-07-1	Bihar	Muzaffarpur	81	7	26	26	3	1	1	9.51	1
081-08-1	Bihar	Muzaffarpur	81	8	23	23	3	1	1	11.6	1
081-09-2	Bihar	Muzaffarpur	81	9	7	11	2	1	1	6.71	1
081-09-3	Bihar	Muzaffarpur	81	9	7	15	2	2	1	7.79	1
081-09-4	Bihar	Muzaffarpur	81	9	7	15	2	2	1	9.14	1
081-09-5	Bihar	Muzaffarpur	81	9	7	12	2	1	1	6.7	1
081-10-1	Bihar	Muzaffarpur	81	10	7	26	3	1	1	10.23	1
081-12-1	Bihar	Muzaffarpur	81	12	6	19	3	1	1	10.5	1
081-13-1	Bihar	Muzaffarpur	81	13	10	28	3	2	1	8.74	1
081-16-2	Bihar	Muzaffarpur	81	16	13	13	2	2	1	7.63	1
081-17-3	Bihar	Muzaffarpur	81	17	10	13	2	2	1	9.87	1
081-17-5	Bihar	Muzaffarpur	81	17	10	8	1	2	1	8.01	1
081-20-1	Bihar	Muzaffarpur	81	20	6	23	3	1	1	9.6	1
082-01-1	Bihar	Muzaffarpur	82	1	6	19	3	1	1	9.22	1
082-01-2	Bihar	Muzaffarpur	82	1	6	20	3	1	1	8.71	1
082-02-1	Bihar	Muzaffarpur	82	2	7	29	3	1	1	9.27	1	9.02	1
082-02-2	Bihar	Muzaffarpur	82	2	7	16	3	1	1	7.29	1
082-03-1	Bihar	Muzaffarpur	82	3	9	12	2	1	1	9.05	1
082-03-2	Bihar	Muzaffarpur	82	3	9	18	3	1	1	9.93	1
082-03-3	Bihar	Muzaffarpur	82	3	9	16	3	2	1	7.22	1
082-04-1	Bihar	Muzaffarpur	82	4	5	13	2	2	1	8.16	1
082-04-2	Bihar	Muzaffarpur	82	4	5	9	1	1	1	10.33	1
082-05-1	Bihar	Muzaffarpur	82	5	7	8	1	1	1	0.83	0
082-07-2	Bihar	Muzaffarpur	82	7	8	16	3	1	1	8.76	1
082-08-1	Bihar	Muzaffarpur	82	8	7	8	1	1	1	10.27	1
082-09-1	Bihar	Muzaffarpur	82	9	7	15	2	1	1	9.18	1
082-09-2	Bihar	Muzaffarpur	82	9	7	7	1	1	1	7.93	1
082-09-3	Bihar	Muzaffarpur	82	9	7	10	1	1	1	7.35	1
082-10-1	Bihar	Muzaffarpur	82	10	10	15	2	2	1	1.57	1
082-10-2	Bihar	Muzaffarpur	82	10	10	17	3	1	1	5.99	1
082-10-3	Bihar	Muzaffarpur	82	10	10	20	3	1	1	12.74	1
082-10-4	Bihar	Muzaffarpur	82	10	10	25	3	2	1	9.49	1
082-11-2	Bihar	Muzaffarpur	82	11	6	10	1	1	1	0.4	0
082-11-3	Bihar	Muzaffarpur	82	11	6	18	3	2	1	6.58	1
082-13-1	Bihar	Muzaffarpur	82	13	5	24	3	1	1	10.14	1
082-13-2	Bihar	Muzaffarpur	82	13	5	21	3	1	1	9.45	1	9.61	1
082-14-1	Bihar	Muzaffarpur	82	14	7	21	3	2	1	8	1
082-14-2	Bihar	Muzaffarpur	82	14	7	20	3	2	1	10.36	1
082-14-3	Bihar	Muzaffarpur	82	14	7	22	3	1	1	8.2	1
082-15-1	Bihar	Muzaffarpur	82	15	15	19	3	1	1	7.87	1
082-15-2	Bihar	Muzaffarpur	82	15	15	27	3	1	1	6.63	1
082-16-2	Bihar	Muzaffarpur	82	16	9	27	3	1	1	9.7	1
082-16-3	Bihar	Muzaffarpur	82	16	9	23	3	1	1	9.87	1
083-01-2	Bihar	Muzaffarpur	83	1	6	18	3	2	1	7.46	1
083-01-3	Bihar	Muzaffarpur	83	1	6	17	3	1	1	10.38	1
083-01-4	Bihar	Muzaffarpur	83	1	6	11	2	1	1	10.6	1
083-01-5	Bihar	Muzaffarpur	83	1	6	12	2	2	1	9.21	1
083-02-1	Bihar	Muzaffarpur	83	2	7	16	3	2	1	7.54	1
083-02-2	Bihar	Muzaffarpur	83	2	7	17	3	2	1	7.83	1
083-02-3	Bihar	Muzaffarpur	83	2	7	12	2	2	1	8.96	1
083-02-4	Bihar	Muzaffarpur	83	2	7	6	1	2	1	0.69	0
083-04-1	Bihar	Muzaffarpur	83	4	7	17	3	1	1	10.58	1
083-05-3	Bihar	Muzaffarpur	83	5	5	13	2	2	1	7.61	1
083-05-4	Bihar	Muzaffarpur	83	5	5	12	2	1	1	7.26	1
083-05-5	Bihar	Muzaffarpur	83	5	5	7	1	1	1	8.74	1
083-06-2	Bihar	Muzaffarpur	83	6	2	12	2	1	1	9.27	1	8.35	1
083-07-1	Bihar	Muzaffarpur	83	7	5	27	3	2	1	8.45	1
083-07-2	Bihar	Muzaffarpur	83	7	5	6	1	2	1	7.23	1
083-07-3	Bihar	Muzaffarpur	83	7	5	6	1	2	1	8.08	1
083-08-1	Bihar	Muzaffarpur	83	8	7	28	3	2	1	15.19	1
083-08-2	Bihar	Muzaffarpur	83	8	7	28	3	2	1	9.25	1
083-09-1	Bihar	Muzaffarpur	83	9	5	26	3	2	1	9.45	1
083-10-2	Bihar	Muzaffarpur	83	10	8	20	3	2	1	10.41	1
083-10-3	Bihar	Muzaffarpur	83	10	8	18	3	2	1	7.5	1
083-10-4	Bihar	Muzaffarpur	83	10	8	20	3	2	1	9.17	1
083-10-5	Bihar	Muzaffarpur	83	10	8	19	3	2	1	6.31	1
083-10-6	Bihar	Muzaffarpur	83	10	8	18	3	2	1	7.22	1
084-03-1	Bihar	Muzaffarpur	84	3	5	23	3	1	1	10.13	1
084-04-1	Bihar	Muzaffarpur	84	4	4	30	3	1	1	8.36	1
084-08-1	Bihar	Muzaffarpur	84	8	5	22	3	2	1	8.75	1
084-08-2	Bihar	Muzaffarpur	84	8	5	24	3	2	1	10.38	1
084-08-3	Bihar	Muzaffarpur	84	8	5	19	3	1	1	10.54	1
084-11-1	Bihar	Muzaffarpur	84	11	5	25	3	2	1	9.45	1
084-14-1	Bihar	Muzaffarpur	84	14	4	26	3	2	1	9.22	1
084-15-1	Bihar	Muzaffarpur	84	15	3	30	3	1	1	9.66	1
084-17-2	Bihar	Muzaffarpur	84	17	6	17	3	1	1	10.03	1	9.39	1
084-18-1	Bihar	Muzaffarpur	84	18	3	30	3	2	1	12.38	1
084-19-1	Bihar	Muzaffarpur	84	19	3	25	3	2	1	9.92	1
084-20-1	Bihar	Muzaffarpur	84	20	5	16	3	2	1	9.08	1
084-20-2	Bihar	Muzaffarpur	84	20	5	17	3	2	1	8.7	1
084-21-1	Bihar	Muzaffarpur	84	21	5	7	1	1	1	8.1	1
084-22-1	Bihar	Muzaffarpur	84	22	3	7	1	1	1	9.43	1
084-23-1	Bihar	Muzaffarpur	84	23	5	21	3	1	1	11.37	1
084-23-2	Bihar	Muzaffarpur	84	23	5	12	2	1	1	9.81	1
084-24-1	Bihar	Muzaffarpur	84	24	4	21	3	1	1	8.4	1
084-25-1	Bihar	Muzaffarpur	84	25	5	17	3	1	1	9.53	1
084-26-1	Bihar	Muzaffarpur	84	26	5	7	1	1	1	6.8	1
084-27-1	Bihar	Muzaffarpur	84	27	5	17	3	1	1	8.67	1
084-30-1	Bihar	Muzaffarpur	84	30	5	14	2	1	1	7.98	1
084-33-1	Bihar	Muzaffarpur	84	33	5	14	2	1	1	9.18	1
084-34-1	Bihar	Muzaffarpur	84	34	5	22	3	1	1	10.51	1
085-01-3	Bihar	Muzaffarpur	85	1	4	19	3	1	1	10.57	1
085-01-4	Bihar	Muzaffarpur	85	1	4	18	3	1	1	8.95	1
085-02-3	Bihar	Muzaffarpur	85	2	1	30	3	1	1	10.88	1
085-03-3	Bihar	Muzaffarpur	85	3	1	16	3	2	1	9.33	1
085-04-3	Bihar	Muzaffarpur	85	4	1	17	3	1	1	10.08	1	10.37	1
085-05-1	Bihar	Muzaffarpur	85	5	1	29	3	1	1	10.94	1
085-05-2	Bihar	Muzaffarpur	85	5	1	27	3	2	1	10.35	1
085-05-3	Bihar	Muzaffarpur	85	5	1	7	1	2	1	13.17	1
085-06-2	Bihar	Muzaffarpur	85	6	3	14	2	1	1	8.73	1
085-06-3	Bihar	Muzaffarpur	85	6	3	9	1	2	1	10.02	1
085-09-2	Bihar	Muzaffarpur	85	9	2	16	3	1	1	8.38	1
085-10-3	Bihar	Muzaffarpur	85	10	3	8	1	2	1	10.5	1
085-11-2	Bihar	Muzaffarpur	85	11	3	30	3	2	1	9.08	1
085-11-3	Bihar	Muzaffarpur	85	11	3	10	1	1	1	8.44	1
085-12-1	Bihar	Muzaffarpur	85	12	3	30	3	1	1	11.98	1
085-12-2	Bihar	Muzaffarpur	85	12	3	28	3	2	1	12.26	1
085-12-3	Bihar	Muzaffarpur	85	12	3	7	1	2	1	11.68	1
085-13-2	Bihar	Muzaffarpur	85	13	3	16	3	1	1	9.69	1
085-13-3	Bihar	Muzaffarpur	85	13	3	15	2	1	1	10.99	1
085-14-3	Bihar	Muzaffarpur	85	14	3	16	3	2	1	9.65	1
086-01-2	Bihar	Muzaffarpur	86	1	6	18	3	2	1	9.36	1
086-02-1	Bihar	Muzaffarpur	86	2	4	24	3	2	1	11.81	1
086-02-2	Bihar	Muzaffarpur	86	2	4	7	1	1	1	0.21	0
086-03-1	Bihar	Muzaffarpur	86	3	6	19	3	1	1	10.08	1
086-04-1	Bihar	Muzaffarpur	86	4	6	19	3	1	1	12.22	1	8.7	1
086-05-1	Bihar	Muzaffarpur	86	5	2	30	3	1	1	10.13	1
086-06-1	Bihar	Muzaffarpur	86	6	6	13	2	1	1	10.97	1
086-06-2	Bihar	Muzaffarpur	86	6	6	13	2	1	1	10.92	1
086-07-1	Bihar	Muzaffarpur	86	7	5	13	2	1	1	9	1
086-07-2	Bihar	Muzaffarpur	86	7	5	8	1	1	1	8.95	1
086-07-3	Bihar	Muzaffarpur	86	7	5	7	1	1	1	9.09	1
086-07-5	Bihar	Muzaffarpur	86	7	5	13	2	1	1	8.99	1
086-08-1	Bihar	Muzaffarpur	86	8	4	13	2	2	1	8.91	1
086-08-2	Bihar	Muzaffarpur	86	8	4	14	2	1	1	8.42	1
086-08-3	Bihar	Muzaffarpur	86	8	4	13	2	2	1	9.34	1
086-08-4	Bihar	Muzaffarpur	86	8	4	17	3	2	1	9.5	1
086-09-1	Bihar	Muzaffarpur	86	9	3	19	3	1	1	8.24	1
086-09-2	Bihar	Muzaffarpur	86	9	3	20	3	1	1	10.42	1
086-09-3	Bihar	Muzaffarpur	86	9	3	19	3	2	1	12.7	1
086-10-1	Bihar	Muzaffarpur	86	10	6	13	2	2	1	10.87	1
086-13-2	Bihar	Muzaffarpur	86	13	4	21	3	2	1	9.61	1
086-14-2	Bihar	Muzaffarpur	86	14	7	30	3	1	1	10.1	1
086-14-3	Bihar	Muzaffarpur	86	14	7	28	3	2	1	9.92	1
087-03-1	Bihar	Muzaffarpur	87	3	61	25	3	1	1	10.92	1
087-06-2	Bihar	Muzaffarpur	87	6	6	19	3	1	1	10.44	1	10.53	1
087-08-2	Bihar	Muzaffarpur	87	8	8	11	2	1	1	0.74	0
087-08-3	Bihar	Muzaffarpur	87	8	8	9	1	1	1	9.06	1
087-09-1	Bihar	Muzaffarpur	87	9	7	7	1	2	1	0.8	0
087-09-2	Bihar	Muzaffarpur	87	9	7	14	2	1	1	10.73	1
087-09-3	Bihar	Muzaffarpur	87	9	7	14	2	1	1	10.84	1
087-10-1	Bihar	Muzaffarpur	87	10	8	6	1	2	1	7.01	1
087-10-2	Bihar	Muzaffarpur	87	10	8	9	1	1	1	0.98	0
087-10-3	Bihar	Muzaffarpur	87	10	8	10	1	1	1	9.59	1
087-10-4	Bihar	Muzaffarpur	87	10	8	13	2	1	1	9.23	1
087-11-2	Bihar	Muzaffarpur	87	11	8	17	3	2	1	0.57	0
087-11-3	Bihar	Muzaffarpur	87	11	8	10	1	2	1	8.78	1
087-11-4	Bihar	Muzaffarpur	87	11	8	14	2	2	1	6.54	1
087-12-2	Bihar	Muzaffarpur	87	12	4	21	3	2	1	11.99	1
087-14-3	Bihar	Muzaffarpur	87	14	7	28	3	1	1	9.04	1
087-16-1	Bihar	Muzaffarpur	87	16	8	25	3	1	1	9.57	1
087-16-3	Bihar	Muzaffarpur	87	16	8	24	3	1	1	9.09	1
087-17-2	Bihar	Muzaffarpur	87	17	8	28	3	1	1	9.18	1
088-01-1	Bihar	Muzaffarpur	88	1	6	18	3	1	1	10.55	1
088-01-2	Bihar	Muzaffarpur	88	1	6	15	2	2	1	9.99	1
088-01-3	Bihar	Muzaffarpur	88	1	6	11	2	2	1	12.23	1	11.8	1
088-01-4	Bihar	Muzaffarpur	88	1	6	9	1	2	1	6.85	1
088-01-5	Bihar	Muzaffarpur	88	1	6	20	3	2	1	11.8	1
088-02-3	Bihar	Muzaffarpur	88	2	5	16	3	1	1	8.65	1
088-02-4	Bihar	Muzaffarpur	88	2	5	12	2	2	1	7.95	1
088-02-5	Bihar	Muzaffarpur	88	2	5	9	1	2	1	8.24	1
088-03-2	Bihar	Muzaffarpur	88	3	3	9	1	1	1	9.68	1
088-05-1	Bihar	Muzaffarpur	88	5	3	13	2	2	1	9.6	1
088-05-2	Bihar	Muzaffarpur	88	5	3	11	2	2	1	9.83	1
088-06-1	Bihar	Muzaffarpur	88	6	3	15	2	1	1	8.24	1
088-06-2	Bihar	Muzaffarpur	88	6	3	23	3	2	1	8.72	1
088-07-1	Bihar	Muzaffarpur	88	7	3	30	3	2	1	6.44	1
088-07-2	Bihar	Muzaffarpur	88	7	3	30	3	2	1	10.21	1
088-07-3	Bihar	Muzaffarpur	88	7	3	8	1	1	1	7.62	1
088-11-1	Bihar	Muzaffarpur	88	11	2	30	3	2	1	13.24	1
088-11-2	Bihar	Muzaffarpur	88	11	2	12	2	2	1	10.13	1
088-13-1	Bihar	Muzaffarpur	88	13	1	17	3	2	1	9.37	1
088-14-1	Bihar	Muzaffarpur	88	14	2	16	3	1	1	10.86	1
088-14-2	Bihar	Muzaffarpur	88	14	2	19	3	1	1	9.26	1
088-15-1	Bihar	Muzaffarpur	88	15	2	28	3	1	1	9.58	1
088-15-2	Bihar	Muzaffarpur	88	15	2	24	3	2	1	9.3	1	9.87	1
088-16-1	Bihar	Muzaffarpur	88	16	1	18	3	1	1	9.8	1
089-01-1	Bihar	Muzaffarpur	89	1	7	10	1	1	1	8.01	1
089-01-2	Bihar	Muzaffarpur	89	1	7	8	1	1	1	8.36	1
089-02-1	Bihar	Muzaffarpur	89	2	4	8	1	2	1	5.81	1
089-03-1	Bihar	Muzaffarpur	89	3	4	8	1	1	1	8.86	1
089-04-1	Bihar	Muzaffarpur	89	4	5	15	2	1	1	8.86	1
089-05-1	Bihar	Muzaffarpur	89	5	5	18	3	2	1	6.76	1
089-06-1	Bihar	Muzaffarpur	89	6	4	8	1	2	1	6.66	1
089-07-1	Bihar	Muzaffarpur	89	7	6	10	1	1	1	0.41	0
089-08-1	Bihar	Muzaffarpur	89	8	6	10	1	2	1	0.42	0
089-08-2	Bihar	Muzaffarpur	89	8	6	9	1	2	1	6.59	1
089-09-1	Bihar	Muzaffarpur	89	9	5	12	2	1	1	10.73	1
089-09-2	Bihar	Muzaffarpur	89	9	5	13	2	2	1	9.13	1
089-11-1	Bihar	Muzaffarpur	89	11	8	14	2	1	1	2.07	1
089-11-2	Bihar	Muzaffarpur	89	11	8	28	3	1	1	11.75	1
089-12-1	Bihar	Muzaffarpur	89	12	9	30	3	2	1	8.43	1
089-15-1	Bihar	Muzaffarpur	89	15	5	30	3	2	1	9.38	1
089-16-2	Bihar	Muzaffarpur	89	16	6	28	3	2	1	7.6	1
089-17-3	Bihar	Muzaffarpur	89	17	8	18	3	2	1	9.53	1
089-19-2	Bihar	Muzaffarpur	89	19	6	19	3	1	1	10.87	1	10.57	1
089-21-1	Bihar	Muzaffarpur	89	21	4	21	3	1	1	8.08	1
090-03-1	Bihar	Muzaffarpur	90	3	1	27	3	1	2	8.51	1
090-04-1	Bihar	Muzaffarpur	90	4	3	14	2	1	2	8.93	1
090-04-2	Bihar	Muzaffarpur	90	4	3	11	2	1	2	8.27	1
090-05-2	Bihar	Muzaffarpur	90	5	2	25	3	2	2	9.16	1
090-08-1	Bihar	Muzaffarpur	90	8	2	30	3	2	2	9.31	1
090-08-2	Bihar	Muzaffarpur	90	8	2	24	3	2	2	9.06	1
090-09-3	Bihar	Muzaffarpur	90	9	3	30	3	2	2	11.19	1
090-10-1	Bihar	Muzaffarpur	90	10	3	22	3	1	2	10.6	1
090-10-3	Bihar	Muzaffarpur	90	10	3	18	3	2	2	10.79	1
090-11-1	Bihar	Muzaffarpur	90	11	4	12	2	2	2	9.52	1
090-11-2	Bihar	Muzaffarpur	90	11	4	7	1	2	2	10.77	1
090-13-1	Bihar	Muzaffarpur	90	13	4	13	2	1	2	0.44	0
090-13-2	Bihar	Muzaffarpur	90	13	4	11	2	1	2	0.27	0
090-13-3	Bihar	Muzaffarpur	90	13	4	16	3	2	2	9.83	1
090-13-4	Bihar	Muzaffarpur	90	13	4	9	1	2	2	8.59	1
090-14-1	Bihar	Muzaffarpur	90	14	3	8	1	1	2	10.77	1
090-14-2	Bihar	Muzaffarpur	90	14	3	14	2	2	2	10.24	1
090-15-1	Bihar	Muzaffarpur	90	15	4	29	3	2	2	10.04	1	9.44	1
090-15-4	Bihar	Muzaffarpur	90	15	4	25	3	2	2	10.82	1
090-16-2	Bihar	Muzaffarpur	90	16	4	13	2	1	2	10.62	1
090-16-3	Bihar	Muzaffarpur	90	16	4	6	1	1	2	9.92	1
090-16-4	Bihar	Muzaffarpur	90	16	4	6	1	2	2	6.73	1
091-03-4	Bihar	Begusarai	91	3	4	25	3	1	1	10.87	1
091-06-2	Bihar	Begusarai	91	6	3	27	3	1	1	11.77	1
091-09-2	Bihar	Begusarai	91	9	5	27	3	1	1	8.66	1
091-12-1	Bihar	Begusarai	91	12	5	14	2	2	1	10.55	1
091-12-2	Bihar	Begusarai	91	12	5	12	2	1	1	9.28	1
091-12-3	Bihar	Begusarai	91	12	5	11	2	2	1	9.14	1
091-12-4	Bihar	Begusarai	91	12	5	9	1	1	1	6.64	1
091-13-1	Bihar	Begusarai	91	13	3	14	2	1	1	7.18	1
091-13-2	Bihar	Begusarai	91	13	3	11	2	1	1	7.29	1
091-16-2	Bihar	Begusarai	91	16	3	23	3	1	1	11.94	1
091-17-2	Bihar	Begusarai	91	17	5	12	2	1	1	9.6	1
091-17-3	Bihar	Begusarai	91	17	5	8	1	1	1	10.64	1
091-18-1	Bihar	Begusarai	91	18	1	16	3	1	1	6.95	1
091-19-1	Bihar	Begusarai	91	19	6	16	3	2	1	8.8	1
091-19-3	Bihar	Begusarai	91	19	6	15	2	2	1	7.7	1
091-19-4	Bihar	Begusarai	91	19	6	8	1	1	1	8.19	1	8.2	1
091-19-5	Bihar	Begusarai	91	19	6	8	1	1	1	6.59	1
092-01-1	Bihar	Begusarai	92	1	4	14	2	1	1	10.02	1
092-02-1	Bihar	Begusarai	92	2	4	12	2	1	1	7.9	1
092-03-1	Bihar	Begusarai	92	3	3	27	3	2	1	10.02	1
092-05-1	Bihar	Begusarai	92	5	4	18	3	1	1	8.96	1
092-06-2	Bihar	Begusarai	92	6	4	7	1	1	1	10.51	1
092-08-1	Bihar	Begusarai	92	8	3	24	3	1	1	7.67	1
092-09-1	Bihar	Begusarai	92	9	5	15	2	2	1	7.82	1
092-09-2	Bihar	Begusarai	92	9	5	30	3	2	1	10.7	1
092-09-3	Bihar	Begusarai	92	9	5	12	2	1	1	8.67	1
092-10-1	Bihar	Begusarai	92	10	5	30	3	1	1	10.23	1
092-10-2	Bihar	Begusarai	92	10	5	10	1	2	1	6.67	1
092-10-3	Bihar	Begusarai	92	10	5	7	1	1	1	4.97	1
092-11-2	Bihar	Begusarai	92	11	5	10	1	2	1	12.11	1
092-11-3	Bihar	Begusarai	92	11	5	6	1	2	1	9.93	1
092-12-1	Bihar	Begusarai	92	12	6	12	2	2	1	7.85	1
092-12-2	Bihar	Begusarai	92	12	6	20	3	1	1	7.98	1
092-12-3	Bihar	Begusarai	92	12	6	19	3	1	1	11.89	1
092-12-4	Bihar	Begusarai	92	12	6	18	3	1	1	9.76	1
092-14-2	Bihar	Begusarai	92	14	5	13	2	2	1	3.88	1	4.22	1
092-18-3	Bihar	Begusarai	92	18	5	28	3	2	1	11.29	1
092-20-3	Bihar	Begusarai	92	20	6	28	3	2	1	9.3	1
092-20-4	Bihar	Begusarai	92	20	6	7	1	1	1	5.61	1
093-02-1	Bihar	Begusarai	93	2	3	30	3	2	1	9.42	1
093-02-2	Bihar	Begusarai	93	2	3	15	2	1	1	10.39	1
093-02-3	Bihar	Begusarai	93	2	3	8	1	1	1	9.37	1
093-03-1	Bihar	Begusarai	93	3	2	27	3	2	1	9.34	1
093-04-2	Bihar	Begusarai	93	4	3	12	2	2	1	11.86	1
093-05-2	Bihar	Begusarai	93	5	3	6	1	1	1	8.35	1
093-06-2	Bihar	Begusarai	93	6	3	14	2	1	1	8.9	1
093-07-1	Bihar	Begusarai	93	7	3	30	3	2	1	11.15	1
093-08-2	Bihar	Begusarai	93	8	3	13	2	2	1	9.3	1
093-09-1	Bihar	Begusarai	93	9	4	27	3	1	1	8.93	1
093-09-2	Bihar	Begusarai	93	9	4	21	3	1	1	10.16	1
093-10-2	Bihar	Begusarai	93	10	5	11	2	2	1	2.15	1
093-10-4	Bihar	Begusarai	93	10	5	7	1	1	1	7.96	1
093-11-1	Bihar	Begusarai	93	11	4	21	3	2	1	9.88	1
093-11-2	Bihar	Begusarai	93	11	4	16	3	2	1	9.18	1
093-13-1	Bihar	Begusarai	93	13	4	18	3	1	1	10.48	1
093-13-2	Bihar	Begusarai	93	13	4	19	3	2	1	9.04	1	9.41	1
093-13-3	Bihar	Begusarai	93	13	4	8	1	2	1	11.32	1
093-14-2	Bihar	Begusarai	93	14	6	15	2	2	1	9.58	1
093-14-4	Bihar	Begusarai	93	14	6	16	3	2	1	4.4	1
093-15-1	Bihar	Begusarai	93	15	4	22	3	1	1	11.35	1
093-15-2	Bihar	Begusarai	93	15	4	25	3	2	1	8.97	1
093-16-2	Bihar	Begusarai	93	16	4	20	3	2	1	7.96	1
094-01-1	Bihar	Begusarai	94	1	3	22	3	1	1	9.28	1
094-03-2	Bihar	Begusarai	94	3	5	26	3	2	1	9.57	1
094-03-3	Bihar	Begusarai	94	3	5	9	1	1	1	11.12	1
094-03-4	Bihar	Begusarai	94	3	5	8	1	2	1	8.36	1
094-05-2	Bihar	Begusarai	94	5	7	13	2	1	1	10.03	1
094-05-3	Bihar	Begusarai	94	5	7	15	2	1	1	8.2	1
094-07-1	Bihar	Begusarai	94	7	2	22	3	1	1	8.34	1
094-08-3	Bihar	Begusarai	94	8	7	25	3	1	1	7.73	1
094-08-4	Bihar	Begusarai	94	8	7	18	3	1	1	9.92	1
094-09-2	Bihar	Begusarai	94	9	5	9	1	1	1	8.7	1
094-09-3	Bihar	Begusarai	94	9	5	6	1	2	1	0.7	0
094-12-2	Bihar	Begusarai	94	12	3	14	2	2	1	8.02	1
094-12-3	Bihar	Begusarai	94	12	3	8	1	1	1	10.53	1
094-14-1	Bihar	Begusarai	94	14	6	26	3	2	1	9.17	1	9.5	1
094-14-2	Bihar	Begusarai	94	14	6	10	1	1	1	12.16	1
094-14-3	Bihar	Begusarai	94	14	6	10	1	1	1	1.17	1
094-15-3	Bihar	Begusarai	94	15	3	12	2	2	1	0.52	0
094-16-2	Bihar	Begusarai	94	16	3	18	3	2	1	7.58	1
094-20-2	Bihar	Begusarai	94	20	5	18	3	1	1	7.86	1
094-20-3	Bihar	Begusarai	94	20	5	15	2	1	1	9.18	1
094-21-1	Bihar	Begusarai	94	21	3	27	3	2	1	12.01	1
094-21-2	Bihar	Begusarai	94	21	3	10	1	2	1	10.13	1
095-02-1	Bihar	Begusarai	95	2	5	20	3	1	1	9.91	1
095-02-2	Bihar	Begusarai	95	2	5	21	3	1	1	8.74	1
095-02-3	Bihar	Begusarai	95	2	5	19	3	1	1	11.78	1
095-03-1	Bihar	Begusarai	95	3	3	11	2	1	1	12.67	1
095-04-1	Bihar	Begusarai	95	4	5	9	1	1	1	10.25	1
095-05-1	Bihar	Begusarai	95	5	5	8	1	2	1	7.43	1
095-06-1	Bihar	Begusarai	95	6	4	15	2	1	1	9.75	1
095-07-1	Bihar	Begusarai	95	7	5	11	2	1	1	7.72	1
095-07-2	Bihar	Begusarai	95	7	5	8	1	1	1	7.07	1
095-08-1	Bihar	Begusarai	95	8	5	16	3	1	1	10.82	1
095-08-2	Bihar	Begusarai	95	8	5	13	2	1	1	10.3	1
095-09-1	Bihar	Begusarai	95	9	4	19	3	1	1	11.03	1	11.75	1
095-11-1	Bihar	Begusarai	95	11	6	12	2	2	1	0.68	0
095-11-2	Bihar	Begusarai	95	11	6	13	2	1	1	11.38	1
095-11-3	Bihar	Begusarai	95	11	6	14	2	1	1	9.27	1
095-13-2	Bihar	Begusarai	95	13	4	21	3	1	1	9.65	1
095-15-1	Bihar	Begusarai	95	15	3	28	3	1	1	9.04	1
095-16-1	Bihar	Begusarai	95	16	4	27	3	1	1	9.77	1
095-17-1	Bihar	Begusarai	95	17	3	19	3	1	1	8.95	1
095-24-2	Bihar	Begusarai	95	24	5	9	1	1	1	0.41	0
[truncated: 12,779 more rows]

## Sheet: Data dictionary
Variable ID	Variable Description	Variable Type
NSS_SAMPLE_ID	Record ID	String
NSS_STATE	State	String
NSS_DISTRICT	Disrict	String
NSS_CLUSTER	Cluster ID	Categorical Variable
NSS_HHID	Household ID	Categorical Variable
NSS_HHSIZE	Household Size	Categorical Variable
NSS_AGE	Age in years	Continuous Numeric
age_group	Age Group	Categorical Variable: 1 - 6 -10, 2 - 11-15, 3 - 16 - 30
NSS_GENDER	Gender	Categorical Variable: 1 - Male , 2 - Female
residence	Area of residence	Categorical Variable: 1 - Rural , 2 - Non-Slum, 3 - Urban Slum
OD Values	OD Values	Continuous Numeric
INTERPRETATION	Initial Test Result	Categorical Variable: 0 - Nonreactive , 1 - Reactive
QC___RESULT	Repeat Test OD Values	Continuous Numeric
QC___INTERPRETATION	Initial Test Result	Categorical Variable: 0 - Nonreactive , 1 - Reactive
